# Supplementary material for: Nutritional status of school children in the South Tongu District, Ghana
Source: PLoS One. 2022 Aug 24;17(8):e0269718. doi: 10.1371/journal.pone.0269718 (PMC9401153; doi:10.1371/journal.pone.0269718)
Supplement: S1 Data — (XLS) [file pone.0269718.s003.xls]

## Sheet: Sheet1
pcode	date_i	school_name	note1	sn_001	sn_002	sn_003	sn_004	oth_004	sn_005	oth_005	sn_006	sn_007	sn_008	sn_009	sn_010	sn_011	sn_012	sn_013	sn_014	sn_014a	sn_014b	note2	sn_015	sn_016	sn_017	sn_018	sn_019	sn_020	sn_021	note3	sn_022	sn_023	Other_sporting_activity	sn_024	sn_025	sn_026	sn_027	sn_028	oth_028	note4	sn_029a	sn_029b	sn_029c	sn_029_gp1	sn_029_gp2	sn_029_gp3	sn_029_gp4	sn_029_gp5	sn_029_gp6
019	43609	LOWER VOLTA ACADEMY		8		Male	Akan		Christian		FIEVIE	Rural	Private school		CLASS 3	Yes	2	Both parents	7	2	5		Yes	Yes	Twice	3	Once	Once	Once		No					Motor	17	Watching TV			SPAGHETTI WITH STEW	WAAKYE WITH STEW	AKPLE WITH HOT PEPPER AND FISH	Yes	Yes	No	Yes	No	Yes
008	43609	LOWER VOLTA ACADEMY		12	39272	Female	Ewe		Christian		COMBONI	Rural	Private school		CLASS 6	Yes	1	Mother	7	2	5		Yes	Yes	Once	3	None	None	Once		Yes	Football		less than 30 mins	Three times	Walking	14	Reading			PORRIDGE WITH BREAD	RICE WITH STEW	BANKU WITH PEPPER AND FISH	Yes	No	No	Yes	No	Yes
252	43606	EP BASIC SCHOOL		9	40108	Male	Ewe		Christian		MEDICAL CITY	Urban	Public school feeding	No	CLASS 2	Yes	5	Both parents	4	2	2		Yes	Yes	Twice	3	Three times and above	Three times and above	Three times		Yes	Athletics		less than 30 mins	Once	Car	4	Playing games			FRUITS	RICE, STEW	BANKU, OKRO SOUP	Yes	No	No	No	No	Yes
202	43608	EP BASIC SCHOOL		8	40362	Male	Ewe		Christian		STADIUM SIDE-SOGAKOPE	Rural	Public school feeding	Yes	CLASS 1	Yes	1	Both parents	4	2	2		Yes	No		3	None	Twice	Once		Yes	Football		30 mins to 60mins	Four times	Walking	14	Watching TV			AKPLE, STEW	GARI, BEANS	AKPLE, STEW, EGG	Yes	Yes	No	No	No	Yes
239	43608	EP BASIC SCHOOL		11		Female	Ewe		Christian		UNITY GARDENS	Rural	Public school feeding	Yes	CLASS 5	Yes	2	Father	3	1	2		Yes	Yes	Once	3	Once	Three times and above	Three times		Yes	Ampe		less than 30 mins	Three times	Walking	12	Watching TV			RICE, BEANS, BINGO DRINK	WAAKYE, STEW	KENKEY, HOT PEPPER, FISH	Yes	Yes	No	Yes	No	Yes
199	43605	EP BASIC SCHOOL		7	40884	Female	Ewe		Christian		SOGAKOPE	Urban	Public school feeding	No	CLASS 1	Yes	6	Mother	2	1	1		Yes	Yes	Three times	3	Twice	Twice	Once		Yes	Ampe		less than 30 mins	Daily	Motor	6	Other			JOLLOF RICE	AKPLE, SOUP	KENKEY, PEPPER, FISH	Yes	No	No	Yes	No	Yes
254	43606	EP BASIC SCHOOL		9	40094	Male	Ewe		Christian			Rural	Public school feeding	Yes	CLASS 2	Yes	3	Both parents	7	3	4		No	Yes	Twice	3	Three times and above	Three times and above	Three times		Yes	Football		less than 30 mins	Three times	Walking	7	Reading			PORRIDGE, BAFROT	RICE, STEW	BANKU, STEW	Yes	No	No	No	No	Yes
223	43608	EP BASIC SCHOOL		10	39733	Male	Ewe		Christian		WOKAKOPE	Rural	Public school feeding	Yes	CLASS 3	Yes	1	Both parents	4	2	2		Yes	No		3	Twice	None	Once		No					Walking	10	Reading			AKPLE, OKRO SOUP	AKPLE, PEPPER, FRIED FISH	RICE, STEW	Yes	No	No	Yes	No	Yes
031	43607	LOWER VOLTA ACADEMY		7		Male	Ewe		Christian		GP KPOTA	Rural	Private school		CLASS 1	Yes	3	Mother	2	1	1		Yes	Yes	Twice	4	Once	Once	Once		No					Walking	6	Watching TV			KOKO, BREAD	AKPLE, OKRO SOUP	AKPLE, OKRO SOUP	Yes	No	No	No	No	Yes
228	43608	EP BASIC SCHOOL		10	39955	Female	Ewe		Christian			Rural	Public school feeding	Yes	CLASS 3	Yes	1	Mother	5	2	3		No	Yes	Once	3	None	Twice	None		No					Motor	4	Playing games			KOKO, BAFROT	WAAKYE, STEW	BOILED YAM, STEW	Yes	Yes	No	No	No	Yes
373	43613	SOKPOE PRESBY		9	40296	Female	Northerner		Muslim			Rural	Public school feeding	Yes	CLASS 3	Yes	2	Both parents	3	2	1		No	Yes	Once	3	Once	None	Once		Yes	Athletics		30 mins to 60mins	Four times	Walking	10	Watching TV			RICE,STEW	BEANS,GARI	TUOZAFI,GREEN SAUCE	Yes	Yes	No	No	No	Yes
230	43608	EP BASIC SCHOOL		11	39537	Male	Ewe		Christian		ADIDOME JUNCTION	Rural	Public school feeding	Yes	CLASS 4	Yes	2	Both parents	5	2	3		No	Yes	Once	3	None	Once	Three times		No					Walking	15	Watching TV			TEA, BREAD	JOLLOF RICE	BANKU, OKRO STEW	Yes	No	Yes	No	No	Yes
122	43609	PRESBY BASIC		11	40722	Female	Akan		Christian		LITTLE STAR	Urban	Public non-school feeding		CLASS 6	Yes	2	Both parents	6	2	4		Yes	Yes	Once	3	Once	Once	Three times		Yes	Ampe		less than 30 mins	Twice	Walking	9	Reading			PORRIDGE	RICE, STEW	BEANS, GARI	Yes	Yes	No	No	No	Yes
106	43609	PRESBY BASIC		9		Female	Ewe		Christian		GP KPOTA	Urban	Public non-school feeding		CLASS 3	Yes	1	Guardian	2	1	1		No	Yes	Once	1	None	None	None		No					Walking	10	Reading			KOKO	GARI SOAKINGS	TEA, BREAD	Yes	No	Yes	No	No	No
128	43609	PRESBY BASIC		12	39212	Female	Ewe		Christian		GP KPOTA	Rural	Public non-school feeding		CLASS 5	Yes	3	Both parents	3	1	2		No	Yes	Twice	3	None	None	None		Yes	Ampe		more than 60min	Four times	Walking	12	Reading			KOKO	GARI SOAKINGS	AKPLE, OKRO SOUP, FISH	Yes	No	Yes	Yes	No	Yes
221	43578	EP BASIC SCHOOL		9	39981	Male	Ewe		Christian			Rural	Public school feeding	Yes	CLASS 2	Yes	2	Both parents	3	2	1		Yes	Yes	Once	3	Once	None	Once		Yes	Football		less than 30 mins	Four times	Walking	12	Watching TV			RICE, STEW	KENKEY, PEPPER	TUOZAFI, OKRO SOUP, COAT	Yes	No	No	Yes	No	Yes
311	43613	SOKPOE PRESBY		12	39220	Female	Ewe		Christian			Rural	Public school feeding	Yes	CLASS 1	Yes	3	Both parents	3	1	2		Yes	Yes	Once	3	Once	Three times and above	Once		No					Walking	10	Other			PORRIDGE, BREAD	WAAKYE, STEW	FUFU, LIGHT SOUP, MEAT	Yes	Yes	No	Yes	No	No
420	43612	LITTLE STAR ACADEMY		7	43712	Female	Northerner		Muslim			Rural	Private school		CLASS 1	Yes	2	Mother	3	1	2		Yes	Yes	Once	3	Once	None	None		Yes	Athletics		less than 30 mins	Twice	Bicycle	8	Playing games			PORRIDGE, KOOSE	RICE, STEW	TUOZAFI, GREEN SAUCE, FISH	Yes	Yes	No	Yes	No	Yes
260	43607	EP BASIC SCHOOL		10	39858	Female	Ewe		Christian		AGORKPO	Urban	Public school feeding	No	CLASS 3	Yes	3	Guardian	2	1	1		No	Yes	Twice	2	Three times and above	Three times and above	Twice		Yes	Ampe		less than 30 mins	Three times	Motor	4	Reading			PORRIDGE	PLANTAIN, STEW	JOLLOF	Yes	No	No	No	No	Yes
039	43609	LOWER VOLTA ACADEMY		10		Female	Guan		Christian		WAFA FC ROAD	Rural	Private school		CLASS 2	No		Mother	3	1	2		Yes	No		2	None	Once	None		No					Walking	5	Other			PORRIDGE, BBAFROT	WAAKYE, STEW, EGG	AKPLE, OKRO SOUP, FISH	Yes	Yes	No	Yes	Yes	Yes
129	43609	PRESBY BASIC		12	39154	Female	Ewe		Christian		GP KPOTA	Urban	Public non-school feeding		CLASS 5	Yes	1	Guardian	1	0	1		No	Yes	Once	3	Once	Once	None		Yes	Ampe		less than 30 mins	Three times	Walking	12	Reading			SPAGHETTI, STEW	AKPLE, OKRO SOUP	GARI SOAKINGS	Yes	Yes	No	No	No	Yes
035	43608	LOWER VOLTA ACADEMY		9		Female	Ewe		Christian		SOGAKOPE	Urban	Private school		CLASS 3	Yes	3	Both parents	5	2	3		Yes	Yes	Once	3	Three times and above	Twice	Four times and above		Yes	Ampe		less than 30 mins	Four times	Motor	6	Reading			RICE PORRIDGE	BEANS, GARI	AKPLE,SOUP, MEAT	Yes	Yes	Yes	Yes	No	Yes
247	43607	EP BASIC SCHOOL		12	39353	Male	Ewe		Christian		SOGAKOPE	Urban	Public school feeding	Yes	CLASS 5	No		Guardian	4	2	2		Yes	No		3	None	Once	Three times		Yes	Football		less than 30 mins	Twice	Walking	6	Other			PORRIDGE	RICE, STEW	BANKU, SOUP, FISH	Yes	No	No	Yes	No	Yes
023	43609	LOWER VOLTA ACADEMY		10		Female	Ewe		Christian		TOTAL CHILD AVENUE	Rural	Private school		CLASS 3	Yes	1	Guardian	2	1	1		Yes	Yes	Once	2	Twice	Twice	Once		Yes	Ampe		30 mins to 60mins	Four times	Walking	12	Reading			RICE WITH STEW	BEANS AND PLANTAIN	FUFU WITH LIGHT SOUP AND MEAT	Yes	Yes	No	Yes	No	Yes
088		PRESBY BASIC		11		Male	Ga/Dangme		Christian			Rural	Public non-school feeding		CLASS 2	No		Guardian	1	0	1		Yes	No		3	Twice	Once	Twice		No					Walking	6	Playing games			RICE, STEW	BEANS, GARI	AKPLE, OKRO SOUP, GREEN GREEN, FISH	Yes	Yes	No	Yes	No	Yes
405	43613	SOGASCO D/A PRIMARY		8	40612	Male	Northerner		Muslim		SOGAKOPE STATION	Urban	Public non-school feeding		CLASS 2	Yes	4	Both parents	3	1	2		No	Yes	Twice	4	Once	Twice	None		Yes	Football		more than 60min	Daily	Bicycle	8	Playing games			KOKO, BAFROT	BEANS, GARI	BANKU, PEPPER, FISH	Yes	Yes	No	Yes	No	Yes
138	43612	LITTLE STAR ACADEMY		7	40905	Male	Ewe		Christian		WAFA ROAD	Rural	Private school		CLASS 1	Yes	4	Mother	2	0	2		Yes	Yes	Twice	3	Once	Three times and above	Once		No					Motor	4	Playing games			RICE PORRIDGE, BREAD	FRIED YAM, SHITO	AKPLE, OKRO SOUP, CRAB, SNAILS	Yes	No	No	Yes	No	Yes
250	43608	EP BASIC SCHOOL		6	41372	Male	Ewe		Christian		SOGAKOPE	Urban	Public school feeding	Yes	CLASS 1	Yes	1	Both parents	3	1	2		Yes	Yes	Once	3	Once	Once	Once		No					Walking	7	Reading			PORRIDGE	RICE, STEW	BANKU, HOT PEPPER, FISH	Yes	No	No	Yes	No	No
144	43612	LITTLE STAR ACADEMY		7	40952	Female	Akan	FANTE	Christian			Rural	Private school		CLASS 1	Yes	7	Both parents	3	1	2		No	Yes	Twice	3	Once	Three times and above	Once		Yes	Ampe		less than 30 mins	Three times	Walking	10	Other			WAAKYE, EGG, STEW, SHITO	FRIED YAM, SHITO	BOILED PLANTAIN, STEW	Yes	Yes	No	No	Yes	No
051	43608	LOWER VOLTA ACADEMY		10		Male	Northerner		Muslim		SOGAKOPE	Urban	Private school		CLASS 4	Yes	3	Both parents	2	1	1		No	Yes	Twice	3	None	Three times and above	Once		No					Walking	16	Playing games			RICE STEW	KENKEY, PEPPER	PEPPER, KENKEY	Yes	Yes	No	Yes	No	Yes
267	43605	SOGASCO D/A PRIMARY		10	39602	Female	Ewe		Christian		MORDEN GUESTHOUSE AREA	Rural	Public non-school feeding		CLASS 3	Yes	4	Both parents	6	2	4		No	Yes	Twice	3	Three times and above	Once	Once		No					Walking	9	Watching TV			PORRIDGE, BREAD	RICE, STEW	BANKU, OKRO SOUP MEAT	Yes	No	No	Yes	No	Yes
395	43613	SOGASCO D/A PRIMARY		7	40984	Male	Akan		Christian			Rural	Public non-school feeding		CLASS 2	Yes	6	Both parents	1	0	1		Yes	Yes	Once	3	Once	Once	Once		Yes	Athletics		30 mins to 60mins	Daily	Bicycle	7	Watching TV			TEA,BREAD	KENKEY,PEPPER	AMPESI,GARDENEGGS STEW	Yes	No	Yes	No	No	Yes
245	43608	EP BASIC SCHOOL		9	40291	Female	Ewe		Christian		AWOSAKPE	Rural	Public school feeding	Yes	CLASS 6	Yes	1	Both parents	6	2	4		Yes	No		3	Once	Once	Three times		No					Car	4	Reading			PORRIDGE, BREAD	RICE, STEW	KENKEY, PEPPER	Yes	No	No	No	No	Yes
471	43612	LITTLE STAR ACADEMY		8	40460	Female	Akan		Christian			Rural	Private school		CLASS 2	Yes	3	Mother	3	1	2		Yes	Yes	Twice	4	Once	Once	Once		Yes	Ampe		less than 30 mins	Daily	Car	6	Other			KOKO, KOOSE	WAAKYE, STEW	BOILED YAM, STEW	Yes	Yes	No	No	No	No
022	43609	LOWER VOLTA ACADEMY		7		Female	Akan		Christian		SOKPOE	Rural	Private school		CLASS 3	Yes	6	Mother	6	2	4		Yes	Yes	Three times	3	Twice	Once	Three times		No					Motor	10	Reading			TEA WITH BREAD WITH MARGARINE	BANKU WITH LIGHT SOUP AND FISH	RICE AND STEW	Yes	No	Yes	Yes	No	Yes
402	43613	SOGASCO D/A PRIMARY		8	40707	Female	Akan		Christian			Rural	Public non-school feeding		CLASS 2	Yes	5	Guardian	2	0	2		No	Yes	Twice	3	Once	None	Once		No					Walking	6	Other			WAAKYE,STEW	BANKU,PEPPER	AMPESI,KONTOMERE STEW	Yes	Yes	No	No	No	Yes
134	43612	LITTLE STAR ACADEMY		6	41092	Female	Akan		Christian			Rural	Private school		CLASS 1	Yes	3	Both parents	1	0	1		Yes	Yes	Twice	3	Once	Once	Once		No					Walking	10	Watching TV			RICE PORRIDGE, BREAD	KENKEY, HOT PEPPER	AKPLE, PALMNUT SOUP, FISH	Yes	No	Yes	Yes	No	Yes
095	43608	PRESBY BASIC		10	39937	Male	Ewe		Christian		OLD MARKET	Urban	Public non-school feeding		CLASS 3	Yes	3	Both parents	3	1	2		No	Yes	Twice	3	Three times and above	Three times and above	Twice		Yes	Football		less than 30 mins	Three times	Walking	8	Watching TV			SPAGHETTI, STEW	GARI SOAKINGS	GROUNDNUT SOUP, AKPLE, FISH	Yes	Yes	Yes	Yes	No	Yes
107	43609	PRESBY BASIC		11	39569	Male	Northerner		Christian		GP KPOTA	Urban	Public non-school feeding		CLASS 4	Yes	5	Guardian	1	0	1		Yes	Yes	Three times	2	None	None	Once		Yes	Football		30 mins to 60mins	Three times	Motor	6	Reading			KOKO	TEA, BREAD	RICE, STEW	Yes	No	Yes	No	No	Yes
131	43612	LITTLE STARS ACADEMY		7		Female	Ewe		Christian		NEW TOWN	Urban	Private school		CLASS 1	Yes	3	Both parents	3	1	2		Yes	Yes	Twice	3	Once	Once	Once		Yes	Ampe		30 mins to 60mins	Three times	Walking	10	Watching TV			TEA, BISCUITS	KENKEY, HOT PEPPER	AKPLE, STEW, FISH	Yes	No	Yes	Yes	No	Yes
203	43608	EP BASIC SCHOOL		8	40586	Male	Ewe		Christian		KUDZEKOPE	Rural	Public school feeding	Yes	CLASS 1	Yes	1	Both parents	1	0	1		Yes	No		3	None	Once	Once		No					Bicycle	10	Watching TV			RICE, STEW	GARI, SUGAR, GROUNDNUT	AKPLE, GROUND NUT SOUP, FISH	Yes	Yes	No	Yes	No	Yes
169	43612	LITTLE STARS ACADEMY		7	40729	Female	Ewe		Christian		SOGAKOPE	Urban	Private school		CLASS 3	Yes	1	Mother	3	1	2		Yes	Yes	Once	3	Three times and above	Twice	Four times and above		Yes	Ampe		less than 30 mins	Four times	Walking	7	Reading			TEA	RICE, STEW	FUFU, LIGHT SOUP, FISH	Yes	No	Yes	Yes	No	Yes
062	43607	PRESBY BASIC		6		Female	Guan		Christian			Rural	Public non-school feeding		CLASS 1	Yes	2	Father	2	1	1		No	Yes	Twice	4	None	Twice	None		Yes	Ampe		30 mins to 60mins	Four times	Walking	10	Watching TV			PORRIDGE, GROUNDNUT	FRIED YAM	BANKU, HOT PEPPER, FISH	Yes	Yes	No	Yes	No	Yes
381	43614	SOKPOE PRESBY		12	38995	Female	Guan		Christian			Rural	Public school feeding	Yes	CLASS 5	Yes	2	Mother	2	0	2		No	Yes	Twice	3	None	None	None		Yes	Football		less than 30 mins	Once	Walking	12	Other			PORRIDGE, BREAD	RICE, STEW	BANKU, OKRO SOUP, FISH	Yes	No	No	Yes	No	Yes
139	43612	LITTLE STAR ACADEMY		6	41189	Male	Akan		Christian			Rural	Private school		CLASS 1	Yes	3	Both parents	3	1	2		Yes	Yes	Once	3	Once	Once	None		Yes	Football		30 mins to 60mins	Once	Motor	5	Playing games			TEA, BREAD	WAAKYE, STEW	FUFU, LIGHT SOUP, CHICKEN	Yes	Yes	Yes	Yes	No	No
145	43612	LITTLE STAR ACADEMY		7	40735	Male	Ga/Dangme		Christian			Rural	Private school		CLASS 1	Yes	6	Both parents	2	0	2		No	Yes	Twice	3	Once	Twice	Once		Yes	Football		less than 30 mins	Once	Motor	8	Reading			RICE, STEW	YOGHURT, PIE	AMPESI,STEW, FISH	Yes	Yes	No	Yes	No	Yes
063	43608	PRESBY BASIC		7		Female	Ewe		Christian			Rural	Public non-school feeding		CLASS 1	Yes	2	Both parents	4	2	3		No	Yes	Twice	3	None	Twice	Twice		Yes	Athletics		less than 30 mins	Once	Walking	16	Other			PORRIDGE, BREAD	GARI SOAKINGS	BANKU, SOUP, FISH	Yes	No	No	No	No	Yes
262	43606	SOGASCO D/A PRIMARY		12	39023	Male	Ewe		Christian			Rural	Public non-school feeding		CLASS 6	Yes	4	Guardian	1	1	1		Yes	Yes	Twice	3	None	Twice	Four times and above		Yes	Football		less than 30 mins	Three times	Walking	9	Other			PORRIDGE, BREAD	RICE, STEW	BANKU, PEPPER	Yes	No	No	No	No	Yes
251	43608	EP BASIC SCHOOL		8	40361	Male	Ewe		Christian			Rural	Public school feeding	Yes	CLASS 2	Yes	1	Both parents	3	1	2		Yes	Yes	Once	3	Once	Twice	Three times		Yes	Football		less than 30 mins	Four times	Walking	8	Reading			TEA, BREAD	RICE, SOUP	FUFU, PALM NUT SOUP, FISH	Yes	No	Yes	Yes	No	Yes
271	43605	SOGASCO D/A PRIMARY		9	40240	Male	Ewe		Christian			Rural	Public non-school feeding		CLASS 3	Yes	2	Both parents	5	2	3		Yes	Yes	Twice	3	Twice	Twice	Three times		Yes	Athletics		less than 30 mins	Once	Car	6	Reading			COWBELL COFFE, BREAD	RICE, STEW	BANKU, SOUP, FISH	Yes	No	No	Yes	No	No
319	43614	SOKPOE PRESBY		10	39947	Male	Akan		Christian			Rural	Public school feeding	No	CLASS 4	Yes	5	Both parents	1	0	1		Yes	Yes	Twice	3	Once	Twice	Twice		No					Bicycle	7	Playing games			WAAKYE, STEW, EGG	FRIED YAM SHITO	JOLLOF RICE	Yes	Yes	No	No	Yes	No
142	43612	LITTLE STAR ACADEMY		7	40927	Male	Akan		Christian			Rural	Private school		CLASS 1	Yes	3	Father	2	1	1		Yes	Yes	Twice	3	None	Twice	None		Yes	Athletics		less than 30 mins	Twice	Walking	12	Watching TV			WAAKYE, STEW, FISH	KENKEY, PEPPER	AMPESI, STEW, EGG	Yes	Yes	No	Yes	Yes	No
127	43609	PRESBY BASIC		12		Female	Ewe		Christian		AGORKPO	Rural	Public non-school feeding		CLASS 5	Yes	2	Mother	3	1	2		Yes	Yes	Twice	4	None	None	None		No					Walking	14	Reading			AKPLE, LIGHT SOUP, MEAT	AKPLE, LIGHT SOUP, MEAT	AKPLE, LIGHT SOUP, MEAT	Yes	No	No	Yes	No	Yes
151	43612	LITTLE STARS ACADEMY		9	40234	Female	Ewe		Christian		AGORKPO	Urban	Private school		CLASS 2	Yes	3	Mother	2	0	2		No	Yes	Twice	2	Three times and above	Three times and above	Twice		Yes	Ampe		less than 30 mins	Daily	Motor	6	Reading			PORRIDGE	GARI, STEW	FUFU. SOUP, MEAT	Yes	No	No	Yes	No	Yes
056	43608	PRESBY BASIC		6		Male	Ewe		Christian			Rural	Public non-school feeding		CLASS 1	Yes	2	Guardian	6	2	4		No	Yes	Twice	3	Once	Three times and above	None		Yes	Athletics		less than 30 mins	Daily	Walking	10	Watching TV			BANKU, SOUP, MEAT	GARI, SUGAR, GROUNDNUT	BANKU, SOUP, MEAT	Yes	Yes	No	Yes	No	No
259	43607	EP BASIC SCHOOL		9	40630	Female	Ewe		Christian		AGORKPO	Urban	Public school feeding	Yes	CLASS 3	Yes	1	Father	4	1	3		Yes	No		3	Three times and above	Three times and above	None		No					Walking	12	Reading			PORRIDGE	BOILED YAM, STEW	JOLLOF RICE	Yes	No	No	No	No	Yes
109	43609	PRESBY BASIC		9		Male	Ewe		Christian			Rural	Public non-school feeding		CLASS 4	Yes	2	Both parents	6	2	4		Yes	Yes	Twice	4	None	Once	Four times and above		Yes	Football		30 mins to 60mins		Walking	15	Reading			RICE, STEW	MEATPIE	RICE, STEW	Yes	No	No	Yes	No	Yes
028	43609	LOWER VOLTA ACADEMY		6		Female	Ewe		Christian		AVORNU-SASEKOPE	Rural	Private school		CLASS 1	Yes	1	Both parents	6	2	4		Yes	Yes	Once	3	Twice	Once	Twice		Yes	Ampe		30 mins to 60mins	Four times	Motor	15	Reading			RICE,STEW	AKPLE, GROUND NUT SOUP, FISH	AKPLE, GROUND NUT SOUP, FISH	Yes	Yes	No	Yes	No	Yes
242	43607	EP BASIC SCHOOL		12		Female	Ewe		Christian		NEWTOWN	Rural	Public school feeding	Yes	CLASS 6	Yes	2	Guardian	5	2	3		No	Yes	Once	3	Once	Once	Once		Yes	Ampe		less than 30 mins	Three times	Walking	16	Other			RICE, EGG STEW	RICE, STEW	AKPLE, OKRO SOUP, FISH	Yes	No	No	Yes	Yes	Yes
113	43609	PRESBY BASIC		12	39121	Female	Northerner		Muslim			Rural	Public non-school feeding		CLASS 4	Yes	2	Mother	5	2	3		No	Yes	Twice	3	None	None	Once		No					Motor	9	Reading			RICE, STEW	GARI SOAKINGS	BANKU, OKRO SOUP, MEAT	Yes	No	No	Yes	No	Yes
065	43608	PRESBY BASIC		8		Female	Ewe		Christian			Urban	Public non-school feeding		CLASS 1	Yes	2	Both parents	4	1	3		Yes	Yes	Twice	3	None	Once	Once		Yes	Football		less than 30 mins	Twice	Walking	15	Reading			KENKEY, HOT PEPPER	BEANS, GARI	BANKU, SOUP, FISH	Yes	Yes	No	Yes	No	Yes
094	43608	PRESBY BASIC		11	39334	Male	Ga/Dangme		Christian		OLD MARKET	Urban	Public non-school feeding		CLASS 3	Yes	2	Both parents	6	2	4		No	Yes	Twice	3	Three times and above	Once	None		No					Walking	7	Watching TV			PORRIDGE, KOOSE	AKPLE, OKRO SOUP FISH	AKPLE, OKRO SOUP	Yes	Yes	No	Yes	No	Yes
210	43607	EP BASIC SCHOOL		11	39311	Male	Ewe		Christian		GLOVERKOPE	Rural	Public school feeding	Yes	CLASS 2	Yes	3	Guardian	3	2	1		No	Yes	Once	3	Once	Once	Once		Yes	Football		less than 30 mins	Three times	Walking	12	Reading			RICE STEW	GARI, BEANS	RICE, STEW	Yes	Yes	No	No	No	Yes
017	43609	LOWER VOLTA ACADEMY		8		Male	Ewe		Christian		SOGAKOPE	Urban	Private school		CLASS 2	Yes	1	Father	1	0	1		Yes	Yes	Twice	3	Twice	Once	Once		Yes	Athletics		less than 30 mins	Three times	Walking	12	Watching TV			PORRIDGE WITH KOOSE	RICE WITH STEW AND VEGETABLES	BANKU WITH OKRO SOUP AND MEAT	Yes	No	No	Yes	No	Yes
066	43607	PRESBY BASIC		7		Male	Ewe		Christian			Rural	Public non-school feeding		CLASS 1	Yes	2	Mother	2	1	1		Yes	Yes	Twice	4	Twice	None	Twice		Yes	Football		less than 30 mins	Four times	Walking	12	Watching TV			SPAGHETTI, STEW	KENKEY, HOT PEPPER	RICE, STEW	Yes	No	No	No	No	Yes
232	43606	EP BASIC SCHOOL		12	39196	Female	Ewe		Christian			Rural	Public school feeding	Yes	CLASS 4	Yes	1	Mother	2	0	2		Yes	No		3	Three times and above	Once	Once		No					Walking	6	Reading			TEA, BREAD	BANKU, SOUP, MEAT	KENKEY, FISH, PEPPER	Yes	No	Yes	Yes	No	No
089	43608	PRESBY BASIC		10		Male	Guan		Christian			Rural	Public non-school feeding		CLASS 2	Yes	1	Guardian	5	2	3		No	Yes	Once	2	None	Once	Once		Yes	Football		less than 30 mins	Daily	Walking	12	Playing games			SPAGHETTI, STEW	BANKU, SOUP	BANKU, SOUP, FISH	Yes	No	No	Yes	No	Yes
072	43608	PRESBY BASIC		12		Male	Ewe		Christian			Rural	Public non-school feeding		CLASS 2	Yes	2	Both parents	4	2	2		Yes	Yes	Once	3	None	Once	None		Yes	Football		30 mins to 60mins	Four times	Walking	12	Watching TV			WAAKYE, HOT PEPPER	FRIED YAM, HOT PEPPER	BEANS, GARI, PLANTAIN	Yes	Yes	No	No	No	Yes
235	43606	EP BASIC SCHOOL		9	39982	Female	Ewe		Christian		ACCRA TOWN	Rural	Public school feeding	Yes	CLASS 4	Yes	1	Guardian	5	2	3		Yes	No		4	Once	Once	Once		Yes	Athletics		less than 30 mins	Once	Walking	12	Watching TV			RICE, SOUP	RICE, STEW	AKPLE, OKRO SOUP, CHICKEN	Yes	No	No	Yes	No	Yes
220	43608	EP BASIC SCHOOL		8	40535	Female	Ewe		Christian		KUDZEKOPE	Rural	Public school feeding	Yes	CLASS 2	Yes	2	Mother	5	2	3		Yes	Yes	Once	2	Twice	Twice	Twice		Yes	Football		less than 30 mins	Once	Walking	8	Reading			RICE, STEW	KENKEY, PEPPER	BANKU, LIGHT SOUP, CHICKEN	Yes	No	No	Yes	No	Yes
195	43509	EP BASIC SCHOOL		6	41294	Male	Ewe		Christian		SOGAKOPE	Urban	Public school feeding	Yes	CLASS 1	Yes	2	Both parents	7	2	5		No	Yes	Once	3	Once	Three times and above	Once		Yes	Football		less than 30 mins	Three times	Car	4	Playing games			RICE, STEW	AKPLE, SOUP	AKPLE, SOUP	Yes	No	No	No	No	No
227	43608	EP BASIC SCHOOL		9	40207	Female	Ewe		Christian		SOGAKOPE	Urban	Public school feeding	Yes	CLASS 3	Yes	1	Mother	4	1	3		Yes	No		3	Twice	None	Once		Yes	Ampe		less than 30 mins	Three times	Walking	6	Reading			PORRIDGE, BREAD	WAAKYE, TOMATOES STEW	BANKU, SOUP, MEAT	Yes	No	No	Yes	No	Yes
216	43607	EP BASIC SCHOOL		10	39847	Female	Ewe		Christian		AGORKPO NEWTOWN	Rural	Public school feeding	Yes	CLASS 2	Yes	1	Mother	3	1	2		Yes	No		2	None	Three times and above	Once		No					Walking	9	Reading			AKPLE, PALMNUT SOUP, FISH	AKPLE, PALMNUT SOUP	RICE, STEW	Yes	No	No	Yes	No	Yes
068	43607	PRESBY BASIC		6		Female	Ewe		Christian			Rural	Public non-school feeding		CLASS 1	Yes	1	Father	7	2	7		Yes	Yes	Once	4	None	None	Once		Yes	Football		less than 30 mins	Twice	Walking	15	Watching TV			KENKEY, HOT PEPPER, FISH	BEANS, GARI	BANKU, OKRO STEW, FISH	Yes	Yes	No	Yes	No	Yes
283	43605	SOGASCO D/A PRIMARY		10	39633	Female	Ewe		Christian			Rural	Public non-school feeding		CLASS 3	Yes	4	Guardian	5	2	3		Yes	Yes	Twice	3	Once	Once	Twice		Yes	Ampe		more than 60min	Twice	Motor	7	Playing games			RICE, STEW	FRIED YAM, SHITO	AKPLE, SOUP, FISH	Yes	No	No	Yes	No	Yes
289	43605	SOGASCO D/A PRIMARY		8	40522	Female	Ewe		Christian		AGORKPO	Rural	Public non-school feeding		CLASS 1	Yes	4	Both parents	4	2	2		No	Yes	Twice	3	Once	Once	Once		Yes	Ampe		less than 30 mins	Twice	Walking	11	Playing games			RICE, STEW	WAAKYE,STEW	KENKEY, PEPPER, FISH	Yes	Yes	No	Yes	No	No
413	43612	LITTLE STAR ACADEMY		6	43635	Male	Northerner		Christian			Rural	Private school		CLASS 1	Yes	3	Both parents	4	1	3		Yes	Yes	Once	3	None	None	None		Yes	Athletics		30 mins to 60mins	Daily	Motor	5	Watching TV			OAT,BREAD	BEANS,GARI	BOILED PLANTAIN,STEW	Yes	Yes	Yes	No	No	Yes
205	43608	EP BASIC SCHOOL		9	40213	Female	Ewe		Christian			Rural	Public school feeding	Yes	CLASS 1	Yes	2	Father	3	1	2		Yes	Yes	Once	3	Once	Twice	Once		No					Motor	4	Playing games			RICE, BEANS STEW	WAAKYE, STEW	BANKU, SOUP FISH	Yes	Yes	No	Yes	No	Yes
130	43612	LITTLE STARS ACADEMY		8	40647	Female	Ewe		Christian		SOGAKOPE	Urban	Private school		CLASS 1	Yes	1	Guardian	2	0	2		Yes	Yes	Once	3	Twice	Twice	Four times and above		Yes	Athletics		less than 30 mins	Once	Walking	4	Reading			TEA, BREAD	KENKEY, PEPPER	BANKU, SOUP , FISH	Yes	No	Yes	Yes	No	Yes
386	43614	SOKPOE PRESBY		11	39311	Male	Ewe		Christian			Rural	Public school feeding	Yes	CLASS 5	Yes	4	Mother	3	1	2		No	Yes	Once	4	Once	Once	Once		Yes	Football		30 mins to 60mins	Three times	Motor	6	Reading			RICE PORRIDGE	BANKU, PEPPER, FISH	RICE, STEW	Yes	No	Yes	Yes	No	No
246	43607	EP BASIC SCHOOL		11	39574	Female	Ewe		Christian			Rural	Public school feeding	No	CLASS 5	Yes	5	Mother	3	1	2		Yes	Yes	Twice	3	Once	Once	Once		Yes	Ampe		less than 30 mins	Four times	Walking	9	Reading			PORRIDGE, BREAD	RICE, STEW	BANKU, SOUP, MEAT	Yes	No	No	Yes	No	Yes
075		PRESBY BASIC		10		Male	Ewe		Christian			Rural	Public non-school feeding		CLASS 2	Yes	2	Father	3	0	3		Yes	Yes	Twice	3	None	None	Once		Yes	Athletics		less than 30 mins	Twice	Walking	10	Reading			SPAGHETTI, STEW	GARI SOAKINGS	BANKU, HOT PEPPER, FISH	Yes	No	No	Yes	No	No
419	43612	LITTLE STAR ACADEMY		8	40471	Female	Ga/Dangme		Christian			Rural	Private school		CLASS 3	Yes	4	Mother	3	1	2		No	Yes	Twice	3	Once	None	Once		No					Bicycle	6	Other			RICE, STEW	FRIED YAM, STEW	KENKEY, PEPPER, FISH	Yes	No	No	Yes	No	No
165	43612	LITTLE STARS ACADEMY		8	40595	Male	Ewe		Christian		CAMBONI	Urban	Private school		CLASS 2	Yes	5	Both parents	2	1	1		Yes	Yes	Twice	3	Once	Once	None		No					Motor	9	Reading			PORRIDGE, BAFROT	RICE, STEW	FUFU, SOUP, FISH	Yes	No	No	Yes	No	Yes
213	43608	EP BASIC SCHOOL		8	40502	Male	Ewe		Christian		NEAR AGORKPO	Rural	Public school feeding	Yes	CLASS 2	Yes	2	Both parents	3	2	1		Yes	Yes	Once	3	None	Twice	None		Yes	Football		more than 60min	Daily	Walking	10	Reading			PORRIDGE, BREAD	AKPLE, SOUP	RICE, BEANS STEW	Yes	Yes	No	No	No	Yes
207	43606	EP BASIC SCHOOL		9	40111	Female	Ewe		Christian		AGORKPENU	Urban	Public school feeding	Yes	CLASS 2	Yes	1	Both parents	2	0	2		Yes	No		3	Twice	None	Twice		Yes	Ampe		less than 30 mins	Daily	Walking	12	Other			RICE, STEW	GARI BEANS	AKPLE, SOUP, FISH	Yes	Yes	No	Yes	No	Yes
152	43612	LITTLE STARS ACADEMY		8	40875	Female	Ewe		Christian		SOKPOE	Urban	Private school		CLASS 2	Yes	2	Mother	4	2	2		Yes	Yes	Once	2	Three times and above	Three times and above	Three times		Yes	Ampe		less than 30 mins	Four times	Motor	7	Reading			PORRIDGE	YAM,STEW	RICE, STEW	Yes	No	No	No	No	Yes
357	43613	SOKPOE PRESBY		8	40494	Female	Ewe		Christian			Rural	Public school feeding	No	2	Yes	5	Both parents	3	1	2		Yes	Yes	Once	3	Once	Three times and above	None		No					Walking	8	Watching TV			TEA,BREAD	BEAN,GARI	AMPESI,STEW,EGG	Yes	Yes	Yes	No	Yes	Yes
154	43612	LITTLE STARS ACADEMY		9		Female	Ewe		Christian		GP KPOTA	Urban	Private school		CLASS 2	Yes	4	Both parents	3	1	2		Yes	Yes	Twice	3	None	None	Twice		Yes	Ampe		less than 30 mins	Four times	Motor	6	Watching TV			PORRIDGE	FUFU,SOUP	RICE,STEW	Yes	No	No	Yes	No	Yes
021	43609	LOWER VOLTA ACADEMY		7	40702	Female	Ewe		Christian		SOGAKOPE	Urban	Private school		CLASS 3	Yes	1	Mother	3	1	2		Yes	Yes	Once	4	Twice	Once	Once		Yes	Ampe		30 mins to 60mins	Four times	Walking	5	Reading			TEA WITH BREAD	YAM WITH STEW	YAM WITH STEW	Yes	No	Yes	No	No	Yes
078	43608	PRESBY BASIC		8		Female	Ewe		Christian			Urban	Public non-school feeding		CLASS 2	Yes	2	Mother	3	1	2		No	Yes	Twice	3	None	Three times and above	Three times		No					Walking	6	Watching TV			WAAKYE, STEW	BANKU, PEPPER	RICE, STEW	Yes	Yes	No	No	No	Yes
024	43609	LOWER VOLTA ACADEMY		6		Male	Northerner		Muslim		ZONGO	Urban	Private school		CLASS 1	Yes	2	Guardian	3	1	2		Yes	Yes	Twice	4	Once	None	Twice		Yes	Football		less than 30 mins	Once	Walking	17	Reading			AKPLE WITH OKRO SOUP AND FISH	KENKEY WITH HOT PEPPER AND FISH	AKPLE AND OKRO SOUP WITH FISH	Yes	No	No	Yes	No	Yes
306	43613	SOKPOE PRESBY		11	39632	Male	Akan		Christian			Rural	Public school feeding	Yes	CLASS 6	Yes	1	Both parents	3	1	2		Yes	No		3	None	Once	None		Yes	Athletics		30 mins to 60mins	Daily	Walking	7	Playing games			BANKU, SOUP, FISH	WAAKYE, STEW	AKPLE, OKRO SOUP	Yes	Yes	No	Yes	No	Yes
009	43609	LOWER VOLTA ACADEMY		12	39187	Female	Ewe		Christian		AGORKPO	Rural	Private school		CLASS 6	Yes	5	Both parents	3	1	2		Yes	Yes	Twice	3	Once	Three times and above	Four times and above		Yes	Athletics		less than 30 mins	Three times	Car	10	Reading			TEA WITH EGG AND BREAD	BANKU WITH OKRO STEW	RICE AND STEW	Yes	No	Yes	No	Yes	Yes
157	43613	LITTLE STARS ACADEMY		8	40516	Female	Ewe		Christian		MEDICAL CITY	Urban	Private school		CLASS 2	Yes	4	Both parents	6	2	4		Yes	Yes	Twice	4	None	Twice	Once		Yes	Athletics		less than 30 mins	Once	Motor	5	Reading			KOKO, BAFROT	RICE, STEW	AKPLE, SOUP, MEAT	Yes	No	No	Yes	No	Yes
186	43612	LITTLE STARS ACADEMY		11	39462	Female	Akan		Christian		GP KPOTA	Urban	Private school		CLASS 4	Yes	3	Guardian	6	2	4		Yes	Yes	Twice	3	Once	Once	Once		Yes	Ampe		less than 30 mins	Three times	Walking	6	Watching TV			RICE, STEW	FUFU, PALMNUT SOUP	RICE WATER	Yes	No	Yes	No	No	Yes
185	43612	LITTLE STARS ACADEMY		11	39247	Female	Ewe		Christian		TEFLE	Urban	Private school		CLASS 4	Yes	4	Both parents	5	2	3		Yes	Yes	Twice	3	Once	Once	Once		Yes	Ampe		less than 30 mins	Daily	Walking	7	Playing games			WAAKYE, STEW	GARI SOAKINGS	AKPLE, SOUP, SNAIL	Yes	Yes	No	Yes	No	Yes
350	43613	SOKPOE PRESBY		7		Male	Ewe		Christian			Rural	Public school feeding	Yes	CLASS 2	Yes	2	Both parents	3	1	2		Yes	Yes	Once	3	Once	Once	None		No					Walking	7	Watching TV			TOMBROWN, BREAD	BANKU, GROUNDNUT SOUP	RICE, SOUP	Yes	Yes	Yes	No	No	No
424	43613	SOGASCO D/A PRIMARY		9	40276	Male	Ewe		Christian			Rural	Public non-school feeding		CLASS 2	Yes	3	Both parents	4	2	2		No	Yes	Twice	3	None	Once	None		No					Walking	7	Watching TV			PORRIDGE, KOOSE	WAAKYE,STEW	BANKU, SOUP, FISH	Yes	Yes	No	Yes	No	Yes
382	43614	SOKPOE PRESBY		12	39820	Female	Northerner		Muslim			Rural	Public school feeding	Yes	CLASS 5	Yes	2	Both parents	3	1	2		No	Yes	Once	3	None	None	None		Yes	Athletics		less than 30 mins	Daily	Walking	10	Other			WAAKYE,FISH, STEW, SHITO	BEANS, GARI	TUOZAFI, SOUP, MEAT	Yes	Yes	No	Yes	No	Yes
180	43612	LITTLE STARS ACADEMY		10	39733	Female	Ewe		Christian			Rural	Private school		CLASS 4	Yes	5	Both parents	3	1	2		No	Yes	Three times	3	None	Once	Once		Yes	Athletics		less than 30 mins	Twice	Motor	8	Reading			PORRIDGE, BREAD	RICE, STEW	BANKU, OKRO SOUP, FISH	Yes	No	No	Yes	No	Yes
158	43613	LITTLE STARS ACADEMY		7	41055	Female	Ewe		Christian		AGORKPO	Urban	Private school		CLASS 2	Yes	3	Both parents	3	1	2		Yes	Yes	Once	3	Once	Once	Twice		No					Walking	11	Reading			KOKO	WAAKYE, STEW, GARI	AKPLE, SOUP, FISH	Yes	Yes	No	Yes	No	Yes
101	43609	PRESBY BASIC		11		Female	Ewe		Christian		AGORKPO	Rural	Public non-school feeding		CLASS 3	Yes	3	Father	3	1	2		No	Yes	Twice	3	None	None	None		Yes	Ampe		less than 30 mins	Three times	Walking	13	Reading			BANKU, PEPPER	RICE STEW	BANKU, PEPPER	Yes	No	No	No	No	Yes
179	43612	LITTLE STARS ACADEMY		12	39940	Male	Ewe		Christian			Rural	Private school		CLASS 4	Yes	1	Both parents	3	2	1		Yes	Yes	Once	3	Once	Three times and above	Three times		Yes	Football		more than 60min	Daily	Motor	8	Watching TV			PORRIDGE, BREAD	RICE, STEW	RICE, STEW	Yes	No	No	No	No	Yes
407	43613	SOGASCO D/A PRIMARY		9	40136	Male	Akan		Christian		SOGAKOPE	Urban	Public non-school feeding		CLASS 2	Yes	3	Mother	2	0	2		Yes	Yes	Twice	3	None	Once	None		Yes	Athletics		less than 30 mins	Once	Walking	12	Other			TOM BROWN	GARI SOAKINGS	FUFU, LIGHT SOUP, TILAPIA	Yes	Yes	Yes	Yes	No	No
352	43613	SOKPOE PRESBY		9	40247	Male	Ga/Dangme		Christian			Urban	Public school feeding	Yes	CLASS 2	Yes	2	Guardian	4	2	2		No	Yes	Once	3	Once	Twice	None		No					Walking	6	Reading			PORRIDGE, GROUNDNUT	WAAKYE, STEW	KENKEY, OKRO STEW	Yes	Yes	No	No	No	Yes
248	43612	EP BASIC SCHOOL		9	40049	Male	Akan		Christian		GP KPOTA	Rural	Public school feeding	Yes	CLASS 1	Yes	3	Mother	2	1	1		No	Yes	Twice	3	None	None	Once		Yes	Football		less than 30 mins	Three times	Walking	10	Reading			TEA, BREAD	RICE, STEW	BOILED YAM, STEW	Yes	No	Yes	No	No	No
025	43609	LOWER VOLTA ACADEMY		11	39385	Female	Ewe		Christian		SOGAKOPE	Urban	Private school		CLASS 5	Yes	4	Mother	4	2	2		Yes	Yes	Once	2	Three times and above	Twice	None		Yes	Athletics		less than 30 mins	Four times	Walking	7	Reading			TEA WITH BREAD	RICE WITH STEW	PORRIDGE WITH BREAD	Yes	No	Yes	No	No	Yes
026	43609	LOWER VOLTA ACADEMY		6		Female	Ewe		Christian		SOKPOE	Rural	Private school		CLASS 1	Yes	1	Both parents	3	1	2		Yes	Yes	Once	4	Once	Once	Twice		Yes	Ampe		more than 60min	Daily	Bicycle	10	Reading			KENKEY WITH FRIED FISH	WAAKE WITH STEW	AKPLE WITH HOT PEPPER AND FISH	Yes	Yes	No	Yes	No	Yes
258	43607	EP BASIC SCHOOL		8	40357	Female	Guan		Christian		SOGAKOPE	Urban	Public school feeding	Yes	CLASS 3	Yes	1	Father	4	1	3		Yes	No		2	Once	Three times and above	Once		Yes	Ampe		less than 30 mins	Four times	Walking	7	Reading			PORRIDGE, KOOSE	YAM, STEW	RICE, STEW	Yes	No	No	No	No	Yes
317	43614	SOKPOE PRESBY		12	39091	Female	Ga/Dangme		Christian			Rural	Public school feeding	No	CLASS 4	Yes	6	Mother	4	2	2		Yes	Yes	Three times	4	Twice	Three times and above	Once		Yes	Ampe		more than 60min	Three times	Walking	10	Reading			WAAKYE, FISH	FRIED YAM,SHITO	KENKEY, PEPPER, FISH	Yes	Yes	No	Yes	No	No
003	43609	LOWER VOLTA ACADEMY		9		Male	Ewe		Christian		SOGAKOPE	Urban	Private school		CLASS 4	Yes	3	Father	2	0	2		No	Yes	Twice	3	None	Twice	Once		Yes	Football		30 mins to 60mins	Daily	Bicycle	8	Playing games			NO FOOD	BEANS AND GARI WITH PLANTAIN	KENKEY WITH HOT PEPPER AND FISH, BANANA	Yes	Yes	No	Yes	No	No
087	43608	PRESBY BASIC		9		Male	Akan		Christian			Rural	Public non-school feeding		CLASS 2	Yes	3	Both parents	3	1	2		No	Yes	Twice	3	None	Twice	Twice		Yes	Football		more than 60min	Daily	Walking	20	Watching TV			WAAKYE, STEW	RICE, STEW	AMPESI STEW	Yes	Yes	No	No	No	Yes
070	43608	PRESBY BASIC		8		Male	Ewe		Christian			Rural	Public non-school feeding		CLASS 1	Yes	1	Both parents	4	2	2		Yes	Yes	Once	4	None	Twice	Twice		Yes	Athletics		less than 30 mins	Twice	Walking	10	Reading			KENKEY, HOT PEPPER	GARI SOAKINGS	WAAKYE, STEW	Yes	No	No	No	No	Yes
212	43607	EP BASIC SCHOOL		12	38977	Female	Ewe		Christian		AGORKPO	Rural	Public school feeding	Yes	CLASS 2	Yes	1	Mother	3	1	2		No	Yes	Once	3	Once	Once	Once		No					Walking	10	Watching TV			AKPLE, OKRO SOUP	RICE, STEW	AKPLE, PALM NUT SOUP, FISH	Yes	No	No	Yes	No	No
288	43605	SOGASCO D/A PRIMARY		6	41280	Female	Ga/Dangme		Christian			Rural	Public non-school feeding		CLASS 1	Yes	4	Guardian	3	1	2		No	Yes	Three times	3	Once	Once	Once		No					Walking	10	Other			PORRIDGE, BREAD	RICE, STEW	BANKU, PEPPER	Yes	No	No	No	No	No
249	43612	EP BASIC SCHOOL		8	40604	Male	Ewe		Christian			Urban	Public school feeding	No	CLASS 1	Yes	5	Both parents	3	1	2		Yes	Yes	Twice	3	Once	Once	Once		Yes	Football		less than 30 mins	Twice	Walking	6	Reading			PORRIDGE	RICE, STEW	FUFU, SOUP, MEAT	Yes	No	No	Yes	No	No
193	43612	LITTLE STARS ACADEMY		11	39480	Female	Ewe		Christian			Rural	Private school		CLASS 5	Yes	1	Father	1	0	1		Yes	Yes	Once	5	None	None	Once		Yes	Football		less than 30 mins	Once	Bicycle	10	Watching TV			PORRIDGE, BREAD	RICE, STEW	BANKU, LIGHT SOUP, MEAT	Yes	No	No	Yes	No	Yes
387	43614	SOKPOE PRESBY		11	39281	Male	Ewe		Christian			Rural	Public school feeding	No	CLASS 5	Yes	6	Both parents	3	1	2		Yes	Yes	Twice	4	Once	Three times and above	Once		Yes	Football		more than 60min	Twice	Walking	7	Playing games			RICE, BEANS STEW	FRIED YAM, SHITO, SAUSAGE	AKPLE, OKRO STEW	Yes	Yes	No	Yes	No	Yes
073		PRESBY BASIC		11		Female	Ewe		Christian			Rural	Public non-school feeding		CLASS 2	Yes	2	Guardian	2	1	1		No	Yes	Twice	3	Three times and above	None	Twice		Yes	others		less than 30 mins	Four times	Walking	12	Reading			SPAGHETTI, STEW	INDOMIE	BOILED YAM, STEW	Yes	No	No	No	No	Yes
055	43608	PRESBY SCHOOL		8		Female	Ewe		Christian			Rural	Public non-school feeding		CLASS 1	Yes	2	Mother	1	0	1		Yes	Yes	Twice	5	None	Once	None		Yes	Ampe		less than 30 mins	Four times	Walking	20	Reading			KENKEY WITH PEPPER AND FISH	BEANS, GARI	BANKU WITH OKRO SOUP AND MEAT	Yes	Yes	No	Yes	No	Yes
102	43609	PRESBY BASIC		11		Female	Ewe		Christian		GLOVERKOPE	Rural	Public non-school feeding		CLASS 3	Yes	2	Father	1	0	1		No	Yes	Twice	5	None	Once	Once		Yes	Ampe		30 mins to 60mins	Daily	Walking	10	Reading			KOKO	AKPLE, OKRO SOUP	AKPLE, GROUNDNUT SOUP, FISH	Yes	Yes	No	Yes	No	Yes
197	43607	EP BASIC SCHOOL		9	39982	Male	Ewe		Christian		NEWTOWN	Rural	Public school feeding	Yes	CLASS 1	Yes	2	Both parents	4	2	2		Yes	Yes	Once	3	Twice	None	Three times		Yes	Football		less than 30 mins	Daily	Motor	4	Reading			TEA,,EGG	WAAKYE, STEW	KENKEY, HOT PEPPER	Yes	Yes	Yes	No	Yes	No
111	43609	PRESBY BASIC		11	39338	Male	Ewe		Christian		NEWTOWN	Rural	Public non-school feeding		CLASS 4	Yes	2	Guardian	4	1	3		No	Yes	Twice	3	None	Once	Twice		Yes	Football		less than 30 mins	Three times	Walking	18	Reading			PORRIDGE	AKPLE, GROUNDNUT SOUP	AKPLE, GROUNDNUT SOUP, FISH	Yes	Yes	No	Yes	No	Yes
082	43607	PRESBY BASIC		10		Male	Northerner		Christian			Urban	Public non-school feeding		CLASS 2	Yes	1	Mother	4	1	3		Yes	Yes	Once	3	None	Twice	Twice		Yes	Football		30 mins to 60mins	Four times	Walking	17	Watching TV			WAAKYE, STEW	GARI SOAKINGS	RICE, STEW	Yes	Yes	No	No	No	Yes
255	43643	EP BASIC SCHOOL		9	40261	Male	Ewe		Christian			Rural	Public school feeding	Yes	CLASS 2	Yes	1	Guardian	3	1	2		No	Yes	Once	3	Twice	Three times and above	Four times and above		Yes	Football		less than 30 mins	Once	Walking	12	Reading			TEA, BISCUIT	BANKU, PEPPER	BANKU, SOUP	Yes	No	Yes	No	No	Yes
196	43608	EP BASIC SCHOOL		6	41197	Male	Ewe		Christian		kudzekope	Rural	Public school feeding	Yes	CLASS 1	Yes	1	Mother	4	2	2		Yes	No		3	None	None	Once		Yes	Athletics		less than 30 mins	Once	Motor	4	Playing games			PORRIDGE	RICE, STEW	AKPLE, SOUP, FISH	Yes	No	No	Yes	No	Yes
052	43608	LOWER VOLTA ACADEMY		9	40071	Female	Ewe		Christian			Rural	Private school		CLASS 4	Yes	4	Both parents	6	2	4		No	Yes	Twice	3	Once	Three times and above	Once		No					Motor	8	Other			RICE, STEW	KENKEY, HOT PEPPER	BOILED YAM, COCOYAM LEAF STEW	Yes	No	No	No	No	Yes
029	43607	LOWER VOLTA ACADEMY		9		Female	Ewe		Christian			Rural	Private school		CLASS 1	Yes	1	Guardian	3	1	2		Yes	Yes	Once	3	Once	Twice	Twice		Yes	Ampe		less than 30 mins	Daily	Walking	15	Reading			KOKO, BREAD	RICE, STEW	AKPLE, OKRO SOUP, FISH	Yes	No	No	Yes	No	Yes
119	43609	PRESBY BASIC		10	39949	Male	Ewe		Christian		AGORKPO	Rural	Public non-school feeding		CLASS 6	Yes	3	Mother	4	1	3		Yes	Yes	Once	3	Once	Once	Once		Yes	Football		30 mins to 60mins	Daily	Walking	16	Watching TV			RICE, STEW	GARI SOAKINGS	TEA, BREAD	Yes	No	Yes	No	No	Yes
333	43613	SOKPOE PRESBY		6	41284	Male	Northerner		Muslim			Rural	Public school feeding	Yes	CLASS 1	No		Guardian	5	2	3		Yes	No		3	None	Twice	Once		Yes	Football		less than 30 mins	Daily	Walking	8	Watching TV			RICE,STEW	WAAKYE,STEW	AKPLE,OKRO SOUP	Yes	Yes	No	No	No	Yes
104	43609	PRESBY BASIC		10	40095	Female	Akan		Christian		AGORKPO	Rural	Public non-school feeding		CLASS 3	Yes	2	Guardian	4	2	2		Yes	Yes	Twice	3	Twice	Once	Twice		No					Walking	12	Playing games			WAAKYE, STEW	AKPLE, OKRO SOUP	BREAD	Yes	Yes	No	No	No	Yes
217	43606	EP BASIC SCHOOL		9	40196	Male	Ga/Dangme		Christian		FIRE SERVICE OPPOSITE	Rural	Public school feeding	Yes	CLASS 2	Yes	1	Mother	3	2	1		No	Yes	Once	2	Twice	Once	Once		Yes	Football		less than 30 mins	Twice	Walking	12	Playing games			PORRIDGE, BREAD	WAAKYE, STEW	GARI, SOUP, FISH	Yes	Yes	No	Yes	No	Yes
064	43608	PRESBY BASIC		7		Female	Ewe		Christian			Rural	Public non-school feeding		CLASS 1	Yes	1	Guardian	4	2	2		Yes	Yes	Once	3	None	Once	Once		Yes	Ampe		less than 30 mins	Daily	Walking	7	Watching TV			RICE, STEW	KENKEY, PEPPER	AMPESI, STEW	Yes	Yes	No	No	No	Yes
173	43612	LITTLE STARS ACADEMY		9	39993	Male	Ewe		Christian		SOKPOE	Rural	Private school		CLASS 3	Yes	2	Mother	4	1	3		No	Yes	Twice	3	Three times and above	Three times and above	Three times		Yes	Football		30 mins to 60mins	Four times	Motor	9	Reading			PORRIDGE	RICE, STEW	BANKU, OKRO SOUP	Yes	No	No	No	No	Yes
238	43607	EP BASIC SCHOOL		9		Male	Ewe		Christian			Rural	Public school feeding	Yes	CLASS 5	Yes	3	Both parents	3	2	1		No	Yes	Once	3	Once	Three times and above	Once		Yes	Football		less than 30 mins	Four times	Bicycle	8	Playing games			HAUSA KOKO, KOOSE	WAAKYE, STEW	FUFU, GROUNDNUT SOUP, FISH	Yes	Yes	No	Yes	No	Yes
277	43605	SOGASCO D/A PRIMARY		12	39070	Male	Ewe		Christian			Rural	Public non-school feeding		CLASS 5	Yes	3	Mother	3	1	2		Yes	Yes	Twice	3	Twice	Once	Once		Yes	Football		30 mins to 60mins	Three times	Walking	9	Watching TV			PORRIDGE, BREAD	RICE, STEW	KENKEY, FISH, PEPPER	Yes	No	No	Yes	No	No
020	43609	LOWER VOLTA ACADEMY		9		Female	Ga/Dangme		Christian		SOGAKOPE	Urban	Private school		CLASS 3	Yes	3	Both parents	4	2	2		Yes	Yes	Three times	3	Once	Once	Once		Yes	Athletics		less than 30 mins	Twice	Walking	6	Watching TV			RICE WITH STEW	BEANS WITH GARI AND PLANTAIN	BANKU WITH GROUNDNUT SOUP WITH FISH	Yes	Yes	No	Yes	No	Yes
305	43613	SOKPOE PRESBY		12	38986	Male	Ewe		Christian			Rural	Public school feeding	Yes	CLASS 6	Yes	2	Guardian	4	1	3		No	Yes	Once	3	None	None	Twice		Yes	Football		30 mins to 60mins	Four times	Walking	8	Other			KOKO, KOOSE	WAAKYE, STEW	KENKEY, HOT PEPPER	Yes	Yes	No	Yes	No	No
059	43608	PRESBY BASIC		9		Female	Ewe		Christian			Rural	Public non-school feeding		CLASS 1	Yes	2	Mother	6	2	4		Yes	Yes	Twice	3	None	Once	Three times		Yes	Football		less than 30 mins	Twice	Walking	15	Reading			WAAKYE WITH STEW	BANKU WITH HOT PEPPER	BANKU WITH OKRO SOUP AND FISH	Yes	Yes	No	Yes	No	Yes
300	43606	SOGASCO D/A PRIMARY		8	40817	Female	Ga/Dangme		Christian			Rural	Public non-school feeding		CLASS 1	Yes	2	Both parents	6	2	4		No	Yes	Twice	3	None	Once	None		Yes	Athletics		less than 30 mins	Once	Bicycle	8	Other			NO FOOD	KENKEY, HOT PEPPER, BEANS	BOILED YAM, COCOYAM LEAF STEW	Yes	Yes	No	No	No	Yes
208	43607	EP BASIC SCHOOL		8	40347	Male	Ewe		Christian		TOYACE	Rural	Public school feeding	Yes	CLASS 2	Yes	4	Mother	1	0	1		Yes	Yes	Twice	3	None	Once	Twice		Yes	Football		less than 30 mins	Three times	Motor	6	Playing games			JOLLOF, STEW	BEANS, GARI	BANKU, OKRO STEW, MEAT	Yes	Yes	No	Yes	No	Yes
086	43608	PRESBY BASIC		10		Female	Ewe		Christian			Rural	Public non-school feeding		CLASS 2	Yes	2	Mother	3	1	2		Yes	Yes	Once	3	Once	Once	None		Yes	Ampe		more than 60min	Daily	Walking	12	Watching TV			PORRIDGE BAFROT	RICE STEW	AKPLE OKRO SOUP	Yes	No	No	Yes	No	Yes
234	43606	EP BASIC SCHOOL		8	40362	Male	Ewe		Christian		AGORKPO	Rural	Public school feeding	Yes	CLASS 4	Yes	1	Both parents	6	2	4		No	No		3	Once	Once	Once		No					Walking	10	Watching TV			RICE, STEW	RICE, STEW	AKPLE, PALM NUT SOUP, FISH	Yes	No	No	Yes	No	Yes
159	43615	LITTLE STARS ACADEMY		9	40207	Female	Northerner		Muslim		SOGAKOPE	Urban	Private school		CLASS 2	Yes	3	Mother	4	1	3		Yes	Yes	Twice	3	None	Once	Once		Yes	Football		less than 30 mins	Once	Walking	7	Reading			KOKO	FRIED YAM, STEW	FUFU, SOUP, MEAT	Yes	No	No	Yes	No	Yes
014	43609	LOWER VOLTA ACADEMY		12		Female	Ewe		Christian		COMBONI	Rural	Private school		CLASS 5	Yes	3	Mother	6	2	4		Yes	Yes	Twice	2	Once	Once	Once		Yes	Football		less than 30 mins	Three times	Walking	12	Reading			TEA WITH BREAD	WAAKYE WITH STEW	BANKU WITH SOUP AND FISH	Yes	Yes	Yes	Yes	No	Yes
091	43608	PRESBY BASIC		10		Male	Ewe		Christian			Rural	Public non-school feeding		CLASS 2	Yes	1	Mother	6	2	4		Yes	Yes	Once	3	Once	Once	Once		Yes	Football		30 mins to 60mins	Four times	Bicycle	20	Reading			BANKU, SOUP, FISH	BANKU, SOUP, FISH	BANKU, SOUP, FISH	Yes	No	No	Yes	No	Yes
253	43607	EP BASIC SCHOOL		9	40001	Female	Akan		Christian			Rural	Public school feeding	Yes	CLASS 2	Yes	1	Both parents	3	2	1		No	Yes	Once	3	None	Twice	None		No					Motor	5	Reading			PORRIDGE	BOILED YAM, STEW	FUFU, SOUP , FISH	Yes	No	No	Yes	No	Yes
379	43614	SOKPOE PRESBY		11	39869	Female	Ewe		Christian			Rural	Public school feeding	No	CLASS 5	Yes	5	Both parents	3	2	1		Yes	Yes	Twice	4	Once	Once	Once		Yes	Athletics		less than 30 mins	Daily	Walking	8	Watching TV			TEA, BREAD	FRIED YAM, SHITO	AKPLE, OKRO, FISH	Yes	No	Yes	Yes	No	Yes
079	43608	PRESBY BASIC		10		Female	Akan		Christian			Urban	Public non-school feeding		CLASS 2	Yes	3	Mother	3	1	2		No	Yes	Twice	3	Once	Once	Twice		Yes	Ampe		30 mins to 60mins	Daily	Walking	14	Watching TV			PORRIDGE	BANKU, SOUP	RICE, STEW	Yes	No	No	No	No	Yes
316	43613	SOKPOE PRESBY		10	39643	Female	Guan		Christian			Rural	Public school feeding	No	CLASS 4	Yes	5	Guardian	2	0	2		Yes	Yes	Twice	3	Once	Three times and above	Once		Yes	Athletics		less than 30 mins	Once	Bicycle	8	Other			MILO TEA, BISCUIT	WAAKYE, STEW,EGG	BANKU, PEPPER,FISH	Yes	Yes	Yes	No	Yes	No
132	43612	LITTLE STARS ACADEMY		6	41209	Male	Ewe		Christian		SOGAKOPE	Urban	Private school		CLASS 1	Yes	3	Both parents	2	1	1		Yes	Yes	Twice	2	Twice	Twice	Twice		Yes	Football		less than 30 mins	Once	Walking	5	Watching TV			WAAKYE, STEW	BEANS, GARI	AKPLE, GROUNDNUT SOUP, CHICKEN	Yes	Yes	No	Yes	No	Yes
222	43607	EP BASIC SCHOOL		7	40766	Male	Ewe		Christian		GLOVERKOPE	Rural	Public school feeding	Yes	CLASS 3	Yes	2	Mother	3	1	2		Yes	Yes	Once	3	Twice	Once	Once		No					Walking	10	Reading			KOKO, BREAD, GROUNDNUT	RICE, STEW, EGG	WAAKYE, STEW	Yes	Yes	No	No	Yes	Yes
163	43612	LITTLE STARS ACADEMY		10	39753	Female	Ewe		Christian		NEWTOWN	Urban	Private school		CLASS 2	Yes	4	Guardian	9	3	6		No	No		3	Once	Once	Twice		Yes	Ampe		less than 30 mins	Three times	Walking	12	Other			BOILED CASSAVA, STEW	BEANS, GARI	AKPLE, STEW	Yes	Yes	No	No	No	Yes
092	43608	PRESBY BASIC		10		Male	Northerner		Muslim			Rural	Public non-school feeding		CLASS 2	Yes	2	Both parents	3	1	2		No	No		3	None	Once	Once		Yes	Athletics		less than 30 mins	Twice	Walking	12	Playing games			WAAKYE, STEW	RICE, STEW	BANKU, HOT PEPPER, FISH	Yes	Yes	No	Yes	No	Yes
120	43609	PRESBY BASIC		10	40202	Male	Ewe		Christian			Rural	Public non-school feeding		CLASS 6	Yes	2	Guardian	1	0	1		Yes	Yes	Once	4	Three times and above	None	Once		No					Walking	14	Reading			PORRIDGE	KENKEY HOT PEPPER	FUFU, LIGHT SOUP	Yes	Yes	Yes	No	No	Yes
027	43609	LOWER VOLTA ACADEMY		9		Female	Ewe		Christian		DHS AREA	Urban	Private school		CLASS 1	Yes	1	Both parents	4	1	3		Yes	Yes	Once	3	Twice	Once	Twice		Yes	Ampe		less than 30 mins	Daily	Bicycle	7	Other			KOKO WITH BREAD	AKPLE WITH OKRO SOUP	RICE, STEW, CHICKEN	Yes	No	No	Yes	No	Yes
108	43609	PRESBY BASIC		12	39206	Male	Akan		Christian		OLD MARKET	Urban	Public non-school feeding		CLASS 4	Yes	1	Guardian	5	2	3		No	Yes	Once	2	None	None	None		Yes	Athletics		less than 30 mins	Once	Walking	15	Reading			BANKU, PEPPER	GARI SOAKINGS	BEANS, GARI	Yes	Yes	No	No	No	No
191	43612	LITTLE STARS ACADEMY		10	39765	Male	Ewe		Christian			Rural	Private school		CLASS 5	Yes	1	Guardian	5	2	3		Yes	Yes	Once	4	Once	Once	Once		No					Walking	8	Reading			PORRIDGE, BREAD	RICE, STEW	BANKU, OKRO STEW	Yes	No	No	Yes	No	Yes
076	43608	PRESBY BASIC		11		Male	Ewe		Christian			Rural	Public non-school feeding		CLASS 2	Yes	2	Both parents	4	2	2		No	Yes	Twice	4	None	Once	None		Yes	Football		30 mins to 60mins	Four times	Walking	12	Reading			SPAGHETTI, STEW	GARI	BANKU, SOUP, FISH	Yes	No	No	Yes	No	Yes
033	43607	LOWER VOLTA ACADEMY		9		Female	Ewe		Christian		SOGAKOPE	Urban	Private school		CLASS 1	Yes	2	Both parents	5	2	3		Yes	Yes	Once	3	Once	Once	Once		Yes	Ampe		less than 30 mins	Once	Bicycle	5	Reading			PORRIDGE, BREAD	RICE, STEW	BANKU, OKRO SOUP, FISH	Yes	No	No	Yes	No	Yes
261	43605	SOGASCO D/A PRIMARY		11	39423	Male	Ewe		Christian		SOGAKOPE	Urban	Public non-school feeding		CLASS 6	Yes	2	Both parents	4	1	3		No	Yes	Once	3	Twice	Twice	Three times		Yes	Athletics		less than 30 mins	Twice	Walking	7	Reading			TEA, BISCUIT	RICE, STEW	BANKU, GROUNDNUT SOUP, OKRO, FISH	Yes	Yes	Yes	Yes	No	Yes
007	43609	LOWER VOLTA ACADEMY		12	39076	Male	Ewe		Christian		ZARAGOZA	Rural	Private school		CLASS 6	Yes	5	Mother	2	1	1		Yes	Yes	Twice	3	None	Three times and above	Once		Yes	Football		30 mins to 60mins	Four times	Walking	20	Playing games			WAAKYE WITH STEW AND MEAT	BEANS WITH GARI	BANKU WITH PEPPER AND FISH	Yes	Yes	No	Yes	No	Yes
018	43609	LOWER VOLTA ACADEMY		8		Male	Ewe		Christian		AVORVI	Rural	Private school		CLASS 3	Yes	1	Mother	3	1	2		Yes	Yes	Once	4	Once	Once	Four times and above		Yes	Football		30 mins to 60mins	Three times	Motor	12	Watching TV			WAAKYE, RICE AND STEW	AKPLE WITH SOUP, BEANS	FUFU WITH SOUP WITH FISH, RICE PORRIDGE	Yes	Yes	No	Yes	No	Yes
085	43608	PRESBY BASIC		9		Female	Ewe		Christian			Urban	Public non-school feeding		CLASS 2	Yes	4	Both parents	3	1	2		Yes	Yes	Three times	3	Once	Three times and above	Twice		Yes	Ampe		less than 30 mins	Four times	Walking	10	Watching TV			SPAGHETTI, STEW	RICE, STEW	BANKU, GREEN GREEN SOUP, MEAT	Yes	No	No	Yes	No	Yes
162	43612	LITTLE STARS ACADEMY		9	40074	Female	Ga/Dangme		Christian		SOKPOE	Urban	Private school		CLASS 2	Yes	4	Father	2	0	2		No	Yes	Twice	3	Twice	Once	Twice		No					Motor	7	Reading			POTATO PORRIDGE	RICE, STEW	FUFU, SOUP, FISH	Yes	No	No	Yes	No	Yes
116	43609	PRESBY BASIC		11	40635	Female	Akan		Christian		GLOVERKOPE	Rural	Public non-school feeding		CLASS 4	Yes	5	Both parents	5	2	3		No	Yes	Three times	3	None	Three times and above	Three times		Yes	Athletics		less than 30 mins	Once	Walking	16	Reading			TEA, BREAD	RICE, STEW	AKPLE, GROUND NUT SOUP, FISH	Yes	Yes	Yes	Yes	No	Yes
036	43608	LOWER VOLTA ACADEMY		7		Female	Ewe		Christian		SOGAKOPE	Urban	Private school		CLASS 3	Yes	1	Guardian	2	1	1		Yes	Yes	Once	3	Three times and above	Twice	Once		Yes	Ampe		less than 30 mins	Daily	Walking	8	Reading			WAAKYE, STEW	BEANS, GARI	BANKU, PEPPER	Yes	Yes	No	Yes	No	Yes
140	43612	LITTLE STAR ACADEMY		6	41406	Male	Guan		Christian			Rural	Private school		CLASS 1	Yes	5	Both parents	3	1	2		No	Yes	Twice	3	Once	None	Once		Yes	Athletics		less than 30 mins	Three times	Motor	6	Watching TV			WAAKYE, STEW	BEANS, GARI	BOILED YAM, PALAVA SAUCE	Yes	Yes	No	No	No	Yes
103	43609	PRESBY BASIC		10		Female	Akan		Christian		AGORKPO	Rural	Public non-school feeding		CLASS 3	Yes	3	Mother	1	0	1		Yes	Yes	Twice	3	Once	Once	Once		Yes	Ampe		less than 30 mins	Four times	Walking	14	Reading			KOKO	GARI SOAKINGS	AKPLE, OKRO SOUP , FISH	Yes	No	No	Yes	No	Yes
226	43607	EP BASIC SCHOOL		10	39693	Female	Ewe		Christian		SOGAKOE	Rural	Public school feeding	Yes	CLASS 3	Yes	2	Mother	6	2	4		No	Yes	Once	3	None	Once	None		No					Motor	5	Reading			PORRIDGE, KOOSE	BANKU, GROUNDNUT SOUP	KENKEY, HOT PEPPER, FISH	Yes	Yes	No	Yes	No	Yes
010	43609	LOWER VOLTA ACADEMY		11	39290	Male	Ewe		Christian		GALEKOPE	Rural	Private school		CLASS 6	Yes	1	Both parents	6	2	4		No	Yes	Once	3	Once	None	Once		Yes	Football		30 mins to 60mins	Once	Motor	6	Reading			RICE WITH MEAT	WAAKYE WITH MEAT	YAM WITH STEW WITH MEAT	Yes	Yes	No	Yes	No	Yes
118	43609	PRESBY BASIC		12	39199	Male	Ewe		Christian		GP KPOTA	Rural	Public non-school feeding		CLASS 6	Yes	2	Both parents	4	2	2		No	Yes	Once	3	None	None	Four times and above		Yes	Football		more than 60min	Four times	Walking	15	Watching TV			KOKO	AKPLE, OKRO SOUP	AKPLE, OKRO SOUP	Yes	No	No	No	No	Yes
230	43608	EP BASIC SCHOOL		11	39537	Male	Ewe		Christian		ADIDOME JUNCTION	Rural	Public school feeding	Yes	CLASS 4	Yes	2	Both parents	5	2	3		No	Yes	Once	3	None	Once	Three times		No					Walking	15	Watching TV			TEA, BREAD	JOLLOF RICE	BANKU, OKRO STEW	Yes	No	Yes	No	No	Yes
112	43609	PRESBY BASIC		10	40183	Male	Ewe		Christian		NEWTOWN	Rural	Public non-school feeding		CLASS 4	Yes	1	Both parents	4	2	2		Yes	Yes	Once	3	Once	Three times and above	None		Yes	Athletics		more than 60min	Three times	Motor	10	Reading			KOKO	RICE, STEW	AKPLE, OKRO SOUP, FISH	Yes	No	No	Yes	No	Yes
037	43609	LOWER VOLTA ACADEMY		10	39637	Male	Ga/Dangme		Christian		AGOPO	Rural	Private school		CLASS 5	Yes	3	Mother	3	1	2		No	Yes	Twice	3	Once	Once	Once		Yes	Football		more than 60min	Daily	Car	9	Playing games			NO FOOD	RICE, STEW	RICE, STEW	Yes	No	No	No	No	Yes
300	43609	PRESBY BASIC		12	39146	Female	Ga/Dangme		Christian		GP KPOTA	Rural	Public non-school feeding		CLASS 4	Yes	2	Mother	2	1	1		Yes	Yes	Once	3	None	Three times and above	Four times and above		No					Walking	12	Reading			RICE, STEW	RICE, STEW	AKPLE, GROUNDNUT SOUP, MEAT	Yes	Yes	No	Yes	No	Yes
124	43609	PRESBY BASIC		11		Male	Ewe		Christian		GP KPOTA	Rural	Public non-school feeding		CLASS 5	Yes	2	Mother	4	2	2		No	Yes	Once	3	Twice	None	Four times and above		Yes	Athletics		less than 30 mins	Once	Walking	12	Playing games			WAAKYE, STEW	GARI SOAKINGS	AKPLE, GROUNDNUT SOUP FISH	Yes	Yes	No	Yes	No	Yes
012	43609	LOWER VOLTA ACADEMY		10		Male	Ewe		Christian		AGORKOPE	Rural	Private school		CLASS 6	Yes	4	Both parents	3	1	2		Yes	Yes	Twice	3	Twice	Once	Once		Yes	Athletics		less than 30 mins	Twice	Car	8	Watching TV			TEA AND BREAK	RICE WITH MEAT AND STEW	BANKU WITH MEAT AND SOUP	Yes	No	Yes	Yes	No	Yes
110	43608	PRESBY BASIC		12		Male	Ewe		Christian			Rural	Public non-school feeding		CLASS 4	Yes	2	Both parents	6	2	4		Yes	Yes	Once	3	None	Once	Once		Yes	Football		more than 60min	Four times	Walking	12	Watching TV			WAAKYE, STEW	GARI SOAKINGS	BANKU, SOUP, MEAT	Yes	Yes	No	Yes	No	Yes
237	43607	EP BASIC SCHOOL		12		Female	Ewe		Christian		SOGAKOPE ZONGO	Urban	Public school feeding	Yes	CLASS 5	Yes	1	Guardian	3	1	2		Yes	Yes	Once	3	None	Three times and above	Once		No					Walking	7	Watching TV			RICE, STEW	JOLLOF RICE	AKPLE, SOUP, FISH	Yes	No	No	Yes	No	Yes
171	43643	LITTLE STARS ACADEMY		9	40274	Female	Ewe		Christian		SOGAKOPE	Urban	Private school		CLASS 3	Yes	2	Mother	4	2	2		Yes	Yes	Once	2	Three times and above	Twice	Four times and above		Yes	Athletics		less than 30 mins	Once	Walking	6	Reading			PORRIDGE	BOILED YAM, STEW	FUFU, LIGHT SOUP, FISH	Yes	No	No	Yes	No	Yes
097	43609	PRESBY BASIC		11		Female	Ewe		Christian		AGORPO	Rural	Public non-school feeding		CLASS 3	Yes	2	Mother	3	1	2		No	Yes	Once	3	Once	Once	Twice		Yes	Ampe		less than 30 mins	Four times	Walking	13	Watching TV			KOKO, KOOSE	AKPLE, SOUP	AKPLE SOUP	Yes	Yes	Yes	No	No	Yes
270	43605	SOGASCO D/A PRIMARY		10	39948	Female	Akan		Christian			Urban	Public non-school feeding		CLASS 3	Yes	3	Guardian	4	2	2		Yes	Yes	Twice	3	Once	None	Twice		Yes	Ampe		less than 30 mins	Daily	Walking	10	Reading			TEA, BREAD	RICE STEW	FUFU, PALM NUT FISH	Yes	No	Yes	Yes	No	Yes
041	43608	LOWER VOLTA ACADEMY		8		Male	Ewe		Christian			Rural	Private school		CLASS 2	Yes	2	Mother	3	1	2		No	Yes	Once	3	Once	Once	None		Yes	Football		less than 30 mins	Four times	Walking	15	Other			KOKO, KOOSE	GARI, BEANS	AKPLE, OKRO SOUP COAT(MEAT)	Yes	Yes	No	Yes	No	Yes
270	43605	SOGASCO D/A PRIMARY		9	39966	Male	Ewe		Christian			Rural	Public non-school feeding		CLASS 3	Yes	1	Both parents	3	2	1		Yes	Yes	Once	3	None	Once	None		Yes	Athletics		less than 30 mins	Once	Walking	7	Reading			TEA, BREAD	RICE, STEW	FUFU, MEAT, LIGHT SOUP	Yes	No	Yes	Yes	No	Yes
077	43608	PRESBY BASIC		9		Male	Ewe		Christian			Rural	Public non-school feeding		CLASS 2	Yes	2	Guardian	2	1	1		No	Yes	Twice	3	None	Once	Once		Yes	Football		30 mins to 60mins	Four times	Walking	15	Watching TV			PORRIDGE	BANKU, SOUP	BANKU SOUP	Yes	No	No	No	No	Yes
082	43608	PRESBY BASIC		10		Female	Akan		Christian			Urban	Public non-school feeding		CLASS 2	Yes	2	Guardian	5	2	3		Yes	Yes	Twice	3	None	Once	Once		Yes	Ampe		30 mins to 60mins	Four times	Walking	15	Other			PORRIDGE, BREAD	BANKU, SOUP	WAAKYE, STEW, EGG	Yes	Yes	Yes	No	Yes	Yes
425	43612	LITTLE STAR ACADEMY		10	43308	Female	Ewe		Christian		SOGAKOPE	Urban	Private school		CLASS 3	Yes	3	Both parents	2	0	2		Yes	Yes	Once	3	Once	Once	Twice		No					Walking	8	Reading			PORRIDGE, BREAD	RICE, STEW	BANKU, SOUP, FISH	Yes	No	No	Yes	No	Yes
141	43612	LITTLE STAR ACADEMY		7	40896	Male	Guan		Christian			Rural	Private school		CLASS 2	Yes	3	Both parents	4	1	3		No	Yes	Twice	3	Once	None	Once		No					Walking	8	Playing games			PORRIDGE, KOOSE	WAAKYE, STEW	BAKU, PALMNUT SOUP, MEAT	Yes	Yes	No	Yes	No	Yes
215	43608	EP BASIC SCHOOL		9	40213	Male	Ewe		Christian		AGORKPOENU	Rural	Public school feeding	Yes	CLASS 2	Yes	3	Both parents	4	2	2		Yes	Yes	Twice	3	Once	Three times and above	Four times and above		Yes	Football		30 mins to 60mins	Daily	Motor	4	Reading			RICE, STEW	AKPLE, OKRO STEW	BANKU, HOT PEPPER, FISH	Yes	No	No	Yes	No	Yes
273	43605	SOGASCO D/A PRIMARY		11	39346	Male	Ewe		Christian		SOGAKOPE	Urban	Public non-school feeding		CLASS 5	Yes	3	Both parents	3	2	1		Yes	Yes	Twice	3	Once	Once	Once		Yes	Football		30 mins to 60mins	Three times	Walking	12	Playing games			TEA, BREAD	AMPESI, STEW	BANKU, OKRO SOUP, MEAT	Yes	No	Yes	Yes	No	Yes
190	43612	LITTLE STARS ACADEMY		11	40043	Female	Ewe		Christian			Rural	Private school		CLASS 5	Yes	2	Guardian	2	0	2		No	Yes	Twice	3	None	None	Once		No					Walking	10	Other			PORRIDGE, BREAD	RICE, STEW	BANKU, PEPPER	Yes	No	No	No	No	Yes
147	43612	LITTLE STARS ACADEMY		11	39912	Female	Ewe		Christian			Urban	Private school		CLASS 6	Yes	3	Father	2	1	1		Yes	Yes	Twice	2	Twice	Twice	Three times		Yes	Football		less than 30 mins	Once	Walking	9	Reading			PORRIDGE	KENKEY, PEPPER	AKPLE, OKRO SOUP	Yes	No	No	Yes	No	Yes
355	43613	SOKPOE PRESBY		7	40930	Female	Northerner		Muslim			Rural	Public school feeding	Yes	CLASS 2	Yes	1	Mother	4	1	3		Yes	No		3	Once	Once	Once		Yes	Ampe		less than 30 mins	Four times	Walking	6	Other			RICE PORRIDGE	KENKEY, HOT PEPPER	AKPLE, OKRO SOUP	Yes	No	Yes	No	No	Yes
015	43609	LOWER VOLTA ACADEMY		12		Female	Ewe		Christian		AGORKPO	Rural	Private school		CLASS 5	Yes	5	Mother	1	0	1		Yes	Yes	Three times	3	None	Three times and above	Four times and above		Yes	Football		less than 30 mins	Four times	Motor	7	Reading			TEA WITH BREAD AND EGG	RICE STEW	BANKU WITH OKRO STEW	Yes	No	Yes	No	Yes	Yes
123	43609	PRESBY BASIC		12	39132	Male	Akan		Christian		OLD MARKET	Urban	Public non-school feeding		CLASS 5	Yes	2	Both parents	5	2	3		Yes	Yes	Once	3	None	Once	None		Yes	Football		less than 30 mins	Twice	Walking	16	Reading			RICE STEW	GARI SOAKINGS	AKPLE, GROUND NUT SOUP, FISH	Yes	Yes	No	Yes	No	Yes
126	43609	PRESBY BASIC		9	40269	Female	Ewe		Christian		GP KPOTA	Rural	Public non-school feeding		CLASS 5	Yes	2	Both parents	7	2	5		No	Yes	Twice	3	None	Once	Once		No					Walking	12	Reading			KOKO, BREAD	GARI SOAKINGS	AKPLE, OKRO SOUP, FISH	Yes	No	No	Yes	No	Yes
257	43608	EP BASIC SCHOOL		10	39575	Male	Ewe		Christian			Rural	Public school feeding	Yes	CLASS 3	Yes	2	Both parents	6	2	4		No	Yes	Once	3	Three times and above	Once	Once		Yes	Football		30 mins to 60mins	Three times	Walking	15	Reading			PORRIDGE, BAFROT	RICE, STEW	FUFU, SOUP, FISH	Yes	No	No	Yes	No	Yes
349	43613	SOKPOE PRESBY		8	40367	Male	Northerner		Muslim			Rural	Public school feeding	Yes	CLASS 2	Yes	1	Both parents	5	2	3		Yes	Yes	Once	3	None	None	Once		No					Walking	10	Playing games			PORRIDGE, KOOSE	BEANS, GARI	BANKU, PEPPER	Yes	Yes	No	No	No	Yes
423	43607	EP BASIC SCHOOL		10	39913	Female	Ewe		Christian			Rural	Public school feeding	Yes	CLASS 3	Yes	1	Both parents	4	2	2		No	Yes	Once	3	Twice	Three times and above	Once		Yes	Athletics		less than 30 mins	Once	Walking	9	Reading			BREAD, TEA	RICE, STEW	AKPLE, GREEN GREEN SOUP, FISH	Yes	No	Yes	Yes	No	Yes
388	43614	SOGASCO D/A PRIMARY		8	40371	Female	Northerner		Christian			Rural	Public non-school feeding		CLASS 1	Yes	4	Guardian	3	1	2		No	Yes	Twice	3	Once	Three times and above	Once		Yes	Ampe		less than 30 mins	Daily	Walking	12	Watching TV			SOBOLO, BREAD	BEANS GARI	KENKEY, PEPPER, FISH	Yes	Yes	No	Yes	No	Yes
125	43609	PRESBY BASIC		10		Female	Ewe		Christian		GP KPOTA	Rural	Public non-school feeding		CLASS 5	Yes	2	Both parents	4	2	2		Yes	Yes	Twice	6	Once	Once	Twice		Yes	Athletics		less than 30 mins	Once	Walking	13	Watching TV			KOKO	APKLE, GROUNDNUT SOUP	BANKU, SOUP, MEAT	Yes	Yes	No	No	No	Yes
214	43608	EP BASIC SCHOOL		8	40427	Male	Ewe		Christian		Y-JUNCTION SOGAKOPE	Urban	Public school feeding	Yes	CLASS 2	Yes	2	Mother	4	2	2		Yes	Yes	Once	3	Once	Once	Once		Yes	Football		less than 30 mins	Four times	Walking	10	Playing games			RICE, STEW	KENKEY, PEPPER,FISH	AKPLE, OKRO SOUP	Yes	No	No	Yes	No	Yes
219	43608	EP BASIC SCHOOL		7	41049	Female	Akan		Christian		COMBONI AREA	Rural	Public school feeding	Yes	CLASS 2	Yes	2	Both parents	4	1	3		No	Yes	Once	2	Once	Once	Once		Yes	Ampe		less than 30 mins	Twice	Walking	8	Watching TV			NO FOOD	RICE, STEW	BANKU, OKRO SOUP	Yes	No	No	No	No	Yes
265	43605	SOGASCO D/A PRIMARY		11	39332	Male	Ewe		Christian		SOGAKOPE	Urban	Public non-school feeding		CLASS 3	Yes	3	Both parents	4	2	2		No	Yes	Three times	3	None	None	Four times and above		No					Walking	8	Playing games			PORRIDGE, BREAD	RICE STEW	BANKU, OKRO SOUP	Yes	No	Yes	Yes	No	Yes
074		PRESBY BASIC		8		Male	Ewe		Christian			Rural	Public non-school feeding		CLASS 2	Yes	2	Both parents	2	1	1		Yes	Yes	Once	2	None	Once	Twice		Yes	Football		30 mins to 60mins	Four times	Walking	15	Playing games			TEA, BREAD	WAAKYE, STEW	BANKU, SOUP, FISH	Yes	Yes	Yes	Yes	No	Yes
201	43608	EP BASIC SCHOOL		7	40967	Female	Ewe		Christian		COMBONI AREA	Rural	Public school feeding	Yes	CLASS 1	Yes	1	Guardian	2	0	2		Yes	Yes	Once	3	Once	Once	Once		Yes	Ampe		less than 30 mins	Once	Walking	12	Watching TV			KOKO, BREAD, GROUNDNUT	KENKEY, PEPPER, FISH	AKPLE, OKRO SOUP	Yes	Yes	No	Yes	No	Yes
156	43615	LITTLE STARS ACADEMY		8	40461	Male	Northerner		Christian		AGORKPO NEWTOWN	Urban	Private school		CLASS 2	Yes	4	Father	3	1	2		No	Yes	Twice	3	None	None	Once		No					Walking	8	Other			KOKO	AKPLE, STEW, OKRO	RICE, STEW	Yes	No	No	No	No	Yes
069	43607	PRESBY BASIC		7		Male	Ewe		Christian			Rural	Public non-school feeding		CLASS 1	Yes	1	Father	3	1	2		Yes	Yes	Once	2	Twice	None	Twice		Yes	Football		less than 30 mins	Four times	Walking	18	Watching TV			WAAKYE, STEW	MEATPIE	AKPLE, HOT PEPPER, FISH	Yes	No	Yes	Yes	No	Yes
178	43612	LITTLE STARS ACADEMY		11	39313	Male	Ewe		Christian			Rural	Private school		CLASS 4	Yes	2	Both parents	3	1	2		Yes	Yes	Twice	3	None	Once	Once		No					Walking	12	Playing games			PORRIDGE, BREAD	RICE, STEW	AMPESI, STEW	Yes	No	No	No	No	Yes
096	43608	PRESBY BASIC		10		Male	Akan		Christian		G.P KPOTA	Urban	Public non-school feeding		CLASS 3	Yes	2	Mother	3	2	1		No	Yes	Twice	3	Three times and above	Twice	Four times and above		Yes	Football		more than 60min	Three times	Walking	10	Reading			PORRIDGE	RICE, STEW	GARI SOAKINGS	Yes	No	Yes	No	No	Yes
392	43614	SOGASCO D/A PRIMARY		7	40834	Female	Ga/Dangme		Christian			Rural	Public non-school feeding		CLASS 1	Yes	3	Mother	2	1	1		Yes	Yes	Twice	3	None	Twice	Once		No					Walking	6	Watching TV			TEA, BISCUITS	RICE, STEW	FUFU, LIGHT SOUP, CHICKEN	Yes	No	Yes	Yes	No	No
006	43609	LOWER VOLTA ACADEMY		12	38930	Male	Ewe		Christian		COMBONI DOWN	Rural	Private school		CLASS 6	Yes	7	Both parents	2	1	1		Yes	Yes	Twice	3	Once	Once	None		Yes	Football		more than 60min	Daily	Walking	25	Reading			PORRIDGE WITH BREAD	BEANS WITH GARI	BANKU WITH SOUP AND MEAT	Yes	Yes	No	Yes	No	Yes
339	43614	SOKPOE PRESBY		9	40226	Female	Ewe		Christian			Rural	Public school feeding	Yes	CLASS 1	Yes	2	Both parents	3	1	2		Yes	Yes	Once	3	Once	None	None		No					Walking	9	Watching TV			RICE PORRIDGE	WAAKYE, STEW, FISH	BANKU, OKRO SOUP	Yes	Yes	Yes	Yes	No	No
279	43643	SOGASCO D/A PRIMARY		10	39656	Female	Ewe		Christian		SOGAKOPE	Urban	Public non-school feeding		CLASS 4	Yes	2	Both parents	5	2	3		Yes	Yes	Once	3	Once	Once	Twice		No					Walking	6	Reading			PORRIDGE, BREAD	RICE, STEW	BANKU, SOUP, FISH	Yes	No	No	Yes	No	No
244	43608	EP BASIC SCHOOL		12	38896	Female	Northerner		Muslim			Rural	Public school feeding	Yes	CLASS 6	Yes	3	Both parents	2	1	1		No	Yes	Once	3	Three times and above	Three times and above	Once		No					Motor	7	Watching TV			PORRIDGE, BREAD	RICE, STEW	FUFU, LIGHT SOUP, MEAT	Yes	No	No	Yes	No	Yes
229	43608	EP BASIC SCHOOL		11	39391	Female	Ewe		Christian		SOGAKOPE NEWTOWN	Urban	Public school feeding	Yes	CLASS 3	Yes	1	Guardian	3	1	2		Yes	Yes	Once	4	Once	Once	Once		Yes	Ampe		less than 30 mins	Four times	Walking	8	Watching TV			COWBELL COFFEE,BREAD,	RICE, STEW	KENKEY, PEPPER, FRIED FISH	Yes	No	Yes	Yes	No	Yes
243	43607	EP BASIC SCHOOL		12	39211	Female	Ewe		Christian		SOGAKOPE	Urban	Public school feeding	No	CLASS 6	Yes	4	Mother	4	2	2		Yes	Yes	Twice	3	Once	Once	Once		Yes	Athletics		less than 30 mins	Once	Walking	6	Reading			PORRIDGE, BAFROT	RICE, SOUP	BANKU, PEPPER	Yes	No	No	No	No	Yes
188	43612	LITTLE STARS ACADEMY		11	39577	Female	Akan		Christian			Rural	Private school		CLASS 5	Yes	6	Mother	7	2	5		Yes	Yes	Three times	4	Once	Three times and above	Once		Yes	Football		less than 30 mins	Once	Walking	13	Watching TV			PORRIDGE, BREAD	RICE, STEW	RICE, STEW	Yes	No	No	No	No	Yes
161	43612	LITTLE STARS ACADEMY		8	40392	Female	Ewe		Christian		SOKPOE	Urban	Private school		CLASS 2	Yes	4	Both parents	3	1	2		Yes	Yes	Twice	3	Once	Three times and above	Once		No					Motor	6	Other			RICE, STEW	WAAKYE, STEW, SPAGHETTI	AKPLE, SOUP, FISH	Yes	Yes	No	Yes	No	Yes
058	43608	PRESBY BASIC		6		Male	Ewe		Christian			Rural	Public non-school feeding		CLASS 1	Yes	2	Both parents	5	2	3		Yes	Yes	Twice	3	None	Once	Once		Yes	Football		30 mins to 60mins	Four times	Walking	15	Watching TV			RICE, STEW	BANKU, SOUP, FISH	BANKU, SOUP, FISH	Yes	No	No	No	No	Yes
090	43608	PRESBY BASIC		9		Male	Ewe		Christian			Rural	Public non-school feeding		CLASS 2	Yes	1	Both parents	4	2	2		Yes	Yes	Once	4	None	Once	Once		Yes	Football		more than 60min	Daily	Walking	22	Watching TV			WAAKYE, STEW	GARI SOAKINGS	KENKEY, HOT PEPPER, FISH	Yes	Yes	No	Yes	No	Yes
225	43607	EP BASIC SCHOOL		9	40255	Male	Ewe		Christian		NEWTOWN	Urban	Public school feeding	Yes	CLASS 3	Yes	2	Guardian	2	1	1		Yes	No		3	Once	Twice	Twice		Yes	Athletics		less than 30 mins	Once	Walking	12	Watching TV			PORRIDGE, BAFROT	BEANS, GARI	AKPLE, SOUP, FISH	Yes	Yes	No	Yes	No	Yes
241	43607	EP BASIC SCHOOL		9		Male	Ewe		Christian		SOKPOE	Urban	Public school feeding	Yes	CLASS 6	Yes	2	Both parents	4	1	3		No	Yes	Once	3	Once	Once	Twice		No					Walking	10	Playing games			AKPLE, SOUP	TEA, BREAD	AKPLE, SOUP	Yes	No	No	No	No	Yes
272	43605	SOGASCO D/A PRIMARY		9	39979	Female	Ewe		Christian		BACK OF STATION	Urban	Public non-school feeding		CLASS 3	Yes	3	Both parents	4	1	3		Yes	Yes	Twice	3	Three times and above	Three times and above	Twice		Yes	Ampe		less than 30 mins	Four times	Walking	12	Reading			PORRIDGE	KENKEY, PEPPER	FUFU, SOUP, CHICKEN	Yes	No	No	Yes	No	Yes
192	43612	LITTLE STARS ACADEMY		12	38871	Female	Northerner		Muslim			Rural	Private school		CLASS 5	No		Both parents	5	2	3		Yes	No		5	None	Twice	Three times		Yes	Ampe		less than 30 mins	Twice	Walking	6	Reading			PORRIDGE, BREAD	RICE, STEW	RICE, STEW	Yes	No	No	No	No	Yes
093	43608	PRESBY BASIC		11		Male	Akan		Christian		AGOKPO	Rural	Public non-school feeding		CLASS 3	Yes	2	Mother	1	0	1		No	Yes	Twice	3	None	None	Once		Yes	Football		30 mins to 60mins	Three times	Walking	12	Reading			WAAKYE, STEW	GARI SOAKINGS	AKPLE, OKRO SOUP, FISH	Yes	Yes	Yes	Yes	Yes	Yes
372	43613	SOKPOE PRESBY		10	39689	Female	Ga/Dangme		Christian			Rural	Public school feeding	No	CLASS 3	Yes	7	Mother	3	1	2		No	Yes	Twice	3	Once	Once	Once		Yes	Ampe		30 mins to 60mins	Four times	Walking	10	Other			RICE,STEW	FRIED YAM	KENKEY,PALMNUT SOUP,FISH	Yes	No	No	Yes	No	Yes
268	43605	SOGASCO D/A PRIMARY		10	39612	Female	Ewe		Christian		AROUND STADIUM	Rural	Public non-school feeding		CLASS 3	Yes	2	Mother	4	1	4		Yes	Yes	Once	3	None	Once	Twice		No					Walking	9	Playing games			PORRIDGE, BAFROT	RICE, STEW	BANKU, OKRO SOUP, FISH	Yes	No	No	Yes	No	Yes
394	43613	SOGASCO D/A PRIMARY		6	41362	Male	Ewe		Christian			Rural	Public non-school feeding		CLASS 2	Yes	2	Both parents	2	0	2		Yes	Yes	Once	3	Once	None	None		No					Motor	10	Watching TV			TEA,BREAD	WAAKYE,SHITO,EGG	AKPLE,PEPPER,FISH	Yes	Yes	Yes	Yes	Yes	No
236	43606	EP BASIC SCHOOL		10	39871	Female	Ewe		Christian		NEWTOWN	Rural	Public school feeding	Yes	CLASS 5	Yes	2	Both parents	4	2	2		Yes	Yes	Once	4	Once	Once	Twice		Yes	Ampe		less than 30 mins	Daily	Bicycle	8	Watching TV			TEA, BISCUITS	RICE, STEW, FISH	RICE, MEAT	Yes	No	Yes	Yes	No	Yes
328	43613	SOKPOE PRESBY		6	41088	Female	Ga/Dangme		Christian			Rural	Public school feeding	No	CLASS 1	Yes	6	Both parents	3	1	2		No	Yes	Twice	3	Once	Once	Once		No					Walking	7	Watching TV			RICE, STEW	YAM, SHITO	BANKU, SOUP, MEAT	Yes	No	No	Yes	No	Yes
206	43607	EP BASIC SCHOOL		12	40167	Male	Ewe		Christian		SOGAKOPE	Urban	Public school feeding	Yes	CLASS 2	Yes	2	Both parents	5	2	3		Yes	Yes	Once	3	Once	Once	Once		Yes	Athletics		less than 30 mins	Once	Motor	4	Watching TV			RICE, SOUP	BANKU, PEPPER	TEA, BREAD	Yes	No	Yes	No	No	No
353	43613	SOKPOE PRESBY		6	41117	Male	Ga/Dangme		Christian			Rural	Public school feeding	Yes	CLASS 2	Yes	2	Guardian	4	2	2		No	Yes	Once	3	Once	Once	None		Yes	Football		more than 60min	Daily	Bicycle	6	Other			RICE, STEW	WAAKYE, STEW	FUFU, LIGHT SOUP, CHICKEN	Yes	Yes	No	Yes	No	No
204	43608	EP BASIC SCHOOL		6	41182	Male	Ewe		Christian		AGORKPO	Rural	Public school feeding	Yes	CLASS 1	Yes	1	Both parents	3	1	2		Yes	Yes	Once	3	Once	Twice	Three times		No					Walking	8	Watching TV			RICE, STEW	JOLLOF	BANKU, SOUP, FISH	Yes	No	No	Yes	No	Yes
048	43609	LOWER VOLTA ACADEMY		6	41174	Male	Akan		Christian		SOGAKOPE	Urban	Private school		CLASS 3	Yes	4	Guardian	3	1	2		No	Yes	Three times	4	Once	Three times and above	Once		Yes	Football		less than 30 mins	Once	Motor	7	Other			KOKO, KOOSE	WAAKYE, STEW, SPAGHETTI	AKPLE, SOUP, FISH	Yes	Yes	No	Yes	No	Yes
365	43613	SOKPOE PRESBY		12	39107	Male	Ewe		Christian			Rural	Public school feeding	Yes	CLASS 3	Yes	3	Both parents	2	0	2		Yes	Yes	Once	3	Once	Once	Once		Yes	Football		more than 60min	Daily	Bicycle	7	Reading			KOKO.BAFROT	RICE,STEW	JOLLOF RICE	Yes	No	No	No	No	Yes
378	43613	SOKPOE PRESBY		8	40441	Female	Ewe		Christian			Rural	Public school feeding	No	CLASS 3	Yes	5	Mother	1	0	1		Yes	Yes	Once	3	Once	Once	None		No					Walking	12	Reading			RICE ,STEW	FRIED YAM ,STEW	AKPLE ,PEPPER ,FISH	Yes	No	No	Yes	No	No
004	43608	LOWER VOLTA ACADEMY		7	40830	Female	Akan		Christian		SOGAKOPE	Urban	Private school		CLASS 2	Yes	4	Guardian	2	0	2		Yes	Yes	Twice	4	Once	Three times and above	Once		No					Motor	5	Watching TV			PORRIDGE, KOOSE	RICE, STEW	RICE STEW	Yes	Yes	Yes	Yes	Yes	Yes
280	43605	SOGASCO D/A PRIMARY		11	39620	Female	Ewe		Christian			Rural	Public non-school feeding		CLASS 4	Yes	4	Both parents	4	2	2		Yes	Yes	Twice	4	Once	Once	Once		No					Walking	9	Watching TV			PORRIDGE, BREAD	RICE, STEW	BANKU, LIGHT SOUP, FISH	Yes	No	No	Yes	No	No
263	43605	SOGASCO D/A PRIMARY		12	39076	Male	Northerner		Muslim			Rural	Public non-school feeding		CLASS 6	Yes	5	Both parents	3	2	1		Yes	Yes	Three times	4	Once	Twice	Once		No					Bicycle	7	Watching TV			KOKO, BREAD	RICE, STEW	BAKU, PALMNUT SOUP, FISH	Yes	No	No	Yes	No	Yes
032	43606	LOWER VOLTA ACADEMY		6		Female	Ga/Dangme		Christian		SOGAKOPE	Urban	Private school		CLASS 1	Yes	1	Both parents	1	0	1		Yes	Yes	Once	3	Once	Once	Once		No					Motor	5	Reading			TEA, BREAD	RICE, STEW	BANKU, HOT PEPPER	Yes	No	Yes	No	No	Yes
274	43605	SOGASCO D/A PRIMARY		11	39480	Female	Akan		Christian		SOGAKOPE	Urban	Public non-school feeding		CLASS 5	Yes	4	Guardian	5	2	3		No	Yes	Twice	3	Once	Once	Once		Yes	Ampe		less than 30 mins	Four times	Walking	9	Reading			PORRIDGE, BREAD	RICE, STEW	BANKU, PEPPER	Yes	No	No	No	No	No
412	43612	LITTLE STAR ACADEMY		7	40985	Female	Northerner		Muslim			Rural	Private school		CLASS 1	Yes	5	Both parents	4	2	2		Yes	Yes	Once	3	Once	None	Once		No					Car	10	Playing games			TEA,BREAD, EGG	RICE,STEW,EGG,DRINK	FUFU,LIGHT,GOATMEAT,BANANA	Yes	No	Yes	Yes	Yes	Yes
376	43613	SOKPOE PRESBY		8	40553	Female	Ewe		Christian			Rural	Public school feeding	Yes	CLASS 3	Yes	2	Guardian	2	1	1		No	Yes	Once	3	Once	None	None		No					Walking	8	Watching TV			RICE,STEW	BANKU,GROUNDNUT SOUP	AKPLE,OKRO SOUP,FISH	Yes	Yes	No	Yes	No	Yes
061	43607	PRESBY BASIC		7		Female	Akan		Christian			Rural	Public non-school feeding		CLASS 1	Yes	3	Both parents	8	2	6		No	Yes	Three times	4	Once	Three times and above	Four times and above		Yes	Ampe		30 mins to 60mins	Four times	Walking	12	Reading			WAAKYE, STEW	RICE , STEW	RICE, STEW	Yes	Yes	No	No	No	Yes
291	43605	SOGASCO D/A PRIMARY		6	41089	Male	Ewe		Christian			Rural	Public non-school feeding		CLASS 1	Yes	4	Mother	3	1	2		Yes	Yes	Twice	4	Once	Twice	Once		Yes	Football		less than 30 mins	Twice	Walking	6	Watching TV			RICE, STEW	BANKU, PEPPER	PORRIDGE, BREAD	Yes	No	Yes	No	No	No
287	43605	SOGASCO D/A PRIMARY		6	41199	Female	Ewe		Christian			Rural	Public non-school feeding		CLASS 1	Yes	3	Father	2	0	2		Yes	Yes	Once	3	Twice	Once	Three times		No					Walking	8	Reading			PORRIDGE, BAFROT	BANKU, OKRO SOUP	RICE , STEW	Yes	No	No	No	No	Yes
224	43607	EP BASIC SCHOOL		9	40174	Male	Ewe		Christian		NEWTOWN	Rural	Public school feeding	Yes	CLASS 3	Yes	3	Both parents	2	0	2		No	Yes	Once	2	Once	Once	Once		Yes	Football		30 mins to 60mins	Daily	Car	4	Watching TV			WAAKYE, STEW	RICE, STEW	AKPLE, OKRO STEW, MEAT	Yes	Yes	No	Yes	No	Yes
043	43609	LOWER VOLTA ACADEMY		6	41919	Male	Ewe		Christian			Rural	Private school		CLASS 2	Yes	4	Both parents	3	1	2		Yes	Yes	Twice	3	None	Once	Once		Yes	Athletics		less than 30 mins	Once	Motor	8	Playing games			AKPLE OKRO SOUP	WAAKYE, STEW	AKPLE, PEPPER, FISH	Yes	Yes	No	Yes	No	Yes
410	43614	SOGASCO D/A PRIMARY		6	41392	Female	Northerner		Muslim			Rural	Public non-school feeding		CLASS 2	Yes	3	Guardian	2	1	1		No	Yes	Twice	3	None	Once	None		Yes	Ampe		less than 30 mins	Four times	Walking	12	Watching TV			WHEAT, MILK	FRIED YAM, SHITO	AMPESI, GARDEN EGG STEW	Yes	Yes	Yes	No	No	Yes
383	43614	SOKPOE PRESBY		11	39511	Female	Ewe		Christian			Rural	Public school feeding	No	CLASS 5	Yes	5	Both parents	2	0	2		Yes	Yes	Twice	4	Once	Twice	Once		Yes	Ampe		more than 60min	Three times	Car	6	Reading			KOKO, BREAD	WAAKYE, STEW, EGG	AKPLE, SOUP, FISH	Yes	Yes	No	Yes	Yes	Yes
361	43613	SOKPOE PRESBY		9	40080	Female	Akan		Christian			Rural	Public school feeding	Yes	CLASS 2	Yes	3	Father	2	0	2		No	Yes	Once	3	None	Twice	Once		No					Walking	8	Reading			PORRIDGE,KOOSE	WAAKYE,STEW	KENKEY,PEPPER,FISH	Yes	Yes	No	Yes	No	No
275	43605	SOGASCO D/A PRIMARY		11	39348	Female	Ewe		Christian		SOGAKOPE	Urban	Public non-school feeding		CLASS 5	Yes	5	Mother	6	2	4		Yes	Yes	Twice	3	None	Three times and above	Twice		Yes	Ampe		30 mins to 60mins	Three times	Walking	8	Reading			PORRIDGE, BREAD	RICE, SOUP	BOILED YAM, PEPPER	Yes	No	No	No	No	No
146	43612	LITTLE STAR ACADEMY		6	41073	Female	Ewe		Christian		SOGAKOPE STATION	Urban	Private school		CLASS 1	Yes	3	Both parents	2	1	1		Yes	Yes	Twice	4	Once	Twice	Once		Yes	Ampe		less than 30 mins	Daily	Motor	4	Other			TOM BROWN	WAAKYE, STEW	AKPLE, PEPPER, FISH	Yes	Yes	Yes	Yes	No	No
329	43614	SOKPOE PRESBY		7	40746	Female	Ewe		Christian			Rural	Public school feeding	Yes	CLASS 1	Yes	2	Both parents	2	1	1		No	Yes	Once	3	None	Twice	None		No					Walking	8	Watching TV			RICE, STEW	BEANS, GARI	BANKU, OKRO SOUP, FISH	Yes	Yes	No	Yes	Yes	Yes
321	43614	SOKPOE PRESBY		9	40291	Male	Ewe		Christian			Rural	Public school feeding	Yes	CLASS 4	Yes	5	Both parents	2	0	2		No	Yes	Twice	3	Once	Twice	None		Yes	Athletics		less than 30 mins	Once	Walking	10	Reading			WAAKYE, STEW,	BEANS, GARI	BANKU, OKRO SOUP, FISH	Yes	Yes	No	Yes	No	Yes
356	43613	SOKPOE PRESBY		7	40736	Female	Ewe		Christian			Rural	Public school feeding	Yes	2	Yes	1	Mother	3	1	2		Yes	No		3	Once	Once	None		Yes	Athletics		less than 30 mins	Once	Motor	4	Watching TV			BANKU,PALMNUT SOUP	BEANS,GARI	KENKEY,PEPPER,FISH	Yes	Yes	No	No	No	Yes
343	43614	SOKPOE PRESBY		8	40558	Male	Akan		Christian			Rural	Public school feeding	No	CLASS 1	Yes	5	Both parents	3	2	1		Yes	Yes	Twice	4	Once	Once	Once		Yes	Athletics		less than 30 mins	Once	Bicycle	7	Playing games			KOKO, BREAD	WAAKYE, SHITO, EGG	FUFU, PALMNUT SOUP, MEAT	Yes	Yes	No	Yes	Yes	Yes
050	43608	LOWER VOLTA ACADEMY		8	40875	Male	Akan		Christian		SOGAKOPE-STATION	Urban	Private school		CLASS 4	Yes	3	Mother	2	1	1		No	Yes	Twice	4	None	Three times and above	Once		No					Walking	17	Other			PORRIDGE, BOFROT	KENKEY, PEPPER	FUFU, PALMNUT SOUP, SNAIL	Yes	No	No	Yes	No	Yes
044	43609	LOWER VOLTA ACADEMY		7	40939	Female	Ewe		Christian		SOGAKOPE	Urban	Private school		CLASS 1	Yes	5	Guardian	4	2	2		Yes	Yes	Twice	4	Twice	Twice	Once		No					Motor	5	Watching TV			TEA, BREAD, EGG	WAAKYE, STEW	AKPLE, CHICKEN SOUP	Yes	Yes	Yes	Yes	Yes	Yes
326	43613	SOKPOE PRESBY		6	41384	Female	Ewe		Christian			Rural	Public school feeding	Yes	CLASS 1	Yes	3	Mother	3	1	2		No	Yes	Once	4	Once	Once	Once		No					Motor	6	Watching TV			RICE, STEW	BEANS, GARI	BOILED YAM, STEW, FISH	Yes	Yes	No	Yes	No	Yes
054	43608	LOWER VOLTA ACADEMY		9		Female	Guan		Christian			Urban	Private school		CLASS 4	Yes	4	Both parents	3	1	2		Yes	Yes	Twice	4	Once	Twice	None		Yes	others		less than 30 mins	Three times	Walking	6	Playing games			WAAKYE, STEW	RICE STEW	KENKEY, PEPPER	Yes	No	Yes	Yes	Yes	Yes
374	43613	SOKPOE PRESBY		8	40514	Female	Ewe		Christian			Rural	Public school feeding	Yes	CLASS 3	Yes	1	Father	1	0	1		Yes	No		3	Once	None	Once		No					Motor	12	Watching TV			TOM BROWN	BEANS,GARI	AKPLE,PEPPER,FISH	Yes	Yes	Yes	Yes	No	Yes
354	43613	SOKPOE PRESBY		6	41394	Female	Northerner		Muslim			Rural	Public school feeding	Yes	CLASS 2	Yes	2	Both parents	4	1	3		No	Yes	Once	3	Once	Twice	Once		Yes	Ampe		less than 30 mins	Daily	Walking	8	Playing games			NO FOOD	BEANS, GARI	FUFU, LIGHT SOUP, FISH	Yes	Yes	No	Yes	No	Yes
114	43609	PRESBY BASIC		12		Female	Ewe		Christian		GLOVERKOPE	Rural	Public non-school feeding		CLASS 4	Yes	2	Both parents	2	1	1		Yes	Yes	Twice	3	Once	Twice	Twice		No					Walking	18	Reading			KOKO, BREAD	GARI SOAKINGS	AKPLE, OKRO STEW	Yes	No	Yes	No	No	Yes
320	43614	SOKPOE PRESBY		11	39497	Male	Northerner		Muslim			Rural	Public school feeding	Yes	CLASS 4	Yes	2	Mother	3	1	2		No	Yes	Once	4	Once	Once	Once		Yes	Football		30 mins to 60mins	Three times	Walking	10	Watching TV			RICE, STEW	BEANS, GARI	TUOZAFI, SOUP, MEAT	Yes	Yes	No	Yes	No	Yes
338	43614	SOKPOE PRESBY		6	41072	Female	Northerner		Muslim			Rural	Public school feeding	Yes	CLASS 1	Yes	1	Guardian	5	2	3		Yes	No		3	None	Once	None		Yes	Ampe		less than 30 mins	Daily	Walking	7	Watching TV			WAAKYE, STEW, FISH	YAM, SPAGHETTI,STEW	BANKU, SOUP, FISH	Yes	Yes	No	Yes	No	No
081	43608	PRESBY BASIC		10		Female	Ewe		Christian			Rural	Public non-school feeding		CLASS 2	Yes	3	Mother	3	1	2		Yes	Yes	Twice	4	Once	Once	Once		No					Walking	20	Watching TV			KENKEY, HOT PEPPER	RICE, STEW	BANKU, SOUP, MEAT	Yes	No	No	Yes	No	Yes
060	43608	PRESBY BASIC		6		Female	Ewe		Christian			Rural	Public non-school feeding		CLASS 1	Yes	2	Both parents	4	2	2		Yes	Yes	Three times	3	None	Three times and above	Twice		Yes	Ampe		less than 30 mins	Four times	Walking	8	Playing games			PORRIDGE, KOOSE	GARI WITH BEANS	BANKU, SOUP, FISH	Yes	Yes	No	Yes	No	Yes
335	43614	SOKPOE PRESBY		6	41394	Male	Ewe		Christian			Rural	Public school feeding	Yes	CLASS 1	Yes	3	Both parents	2	1	1		Yes	Yes	Once	4	Once	Three times and above	Twice		Yes	Football		more than 60min	Three times	Walking	8	Watching TV			TOM BROWN	WAAKYE, STEW	BANKU, STEW, OKRO, FISH	Yes	Yes	Yes	Yes	No	Yes
307	43613	SOKPOE PRESBY		12	39040	Male	Akan		Christian			Rural	Public school feeding	Yes	CLASS 6	Yes	2	Both parents	4	2	2		No	Yes	Once	2	Once	Twice	Twice		Yes	Football		more than 60min	Daily	Bicycle	6	Playing games			WAAKYE, STEW	WAAKYE, STEW	FUFU, LIGHT SOUP, TILAPIA	Yes	Yes	No	Yes	No	No
294	43605	SOGASCO D/A PRIMARY		9	40368	Male	Ewe		Christian		SOGAKOPE	Urban	Public non-school feeding		CLASS 1	Yes	4	Both parents	3	2	1		No	Yes	Twice	3	Twice	Twice	Twice		Yes	Football		less than 30 mins	Once	Walking	12	Reading			TEA, BREAD	FUFU SOUP	BANKU, TEA, FISH	Yes	No	Yes	Yes	No	No
284	43605	SOGASCO D/A PRIMARY		11	39760	Male	Ewe		Christian			Rural	Public non-school feeding		CLASS 4	Yes	4	Both parents	2	0	2		No	Yes	Three times	3	Three times and above	Once	Four times and above		No					Motor	6	Reading			TEA, BREAD	RICE, STEW	BANKU, SOUP, MEAT	Yes	No	Yes	Yes	No	Yes
418	43612	LITTLE STAR ACADEMY		6	41322	Female	Ga/Dangme		Christian		SOGAKOPE ROUNDABOUT	Urban	Private school		CLASS 1	Yes	4	Both parents	3	1	2		No	Yes	Twice	3	Once	Twice	None		No					Motor	3	Playing games			RICE STEW	ICE CREAM, BISCUIT	BANKU, GROUNDNUT SOUP, FISH	Yes	Yes	No	Yes	No	No
370	43613	SOKPOE PRESBY		8	40635	Female	Northerner		Christian			Rural	Public school feeding	Yes	CLASS 3	Yes	1	Both parents	4	2	2		Yes	No		3	None	Once	None		No					Walking	7	Reading			TOM BROWN,BREAD	WAAKYE,SHITO	TUOZAFI,GREEN SOUP,FISH	Yes	Yes	No	Yes	No	Yes
170	43612	LITTLE STARS ACADEMY		8	40396	Male	Ewe		Christian		SOGAKOPE	Urban	Private school		CLASS 3	No		Both parents	4	2	2		Yes	No		3	Once	Once	None		No					Motor	6	Reading			PORRIDGE	RICE, STEW	FUFU, SOUP, FISH	Yes	No	No	Yes	No	Yes
318	43614	SOKPOE PRESBY		9	40106	Female	Ewe		Christian			Rural	Public school feeding	Yes	CLASS 4	Yes	1	Father	2	0	2		Yes	No		3	Once	Twice	None		Yes	Ampe		30 mins to 60mins	Three times	Motor	4	Reading			TOM BROWN, BREAD	WAAKYE, FISH	AKPLE, PEPPER	Yes	Yes	Yes	Yes	No	No
172	43612	LITTLE STARS ACADEMY		11	39563	Female	Ewe		Christian		SOGAKOPE	Urban	Private school		CLASS 3	Yes	1	Father	5	1	4		Yes	No		3	Three times and above	Three times and above	None		No					Walking	4	Reading			PORRIDGE, BAFROT	RICE, STEW	BANKU, OKRO SOUP	Yes	No	No	No	No	Yes
303	43605	SOGASCO D/A PRIMARY		6	41090	Male	Northerner		Muslim			Rural	Public non-school feeding		CLASS 1	Yes	3	Guardian	3	2	1		No	Yes	Twice	3	None	Twice	None		Yes	Athletics		less than 30 mins	Once	Walking	12	Other			NO FOOD	WAAKYE, STEW	EBA, PEPPER, FISH	Yes	Yes	No	Yes	No	No
046	43609	LOWER VOLTA ACADEMY		7	41221	Female	Akan		Christian		SOGAKOPE	Urban	Private school		CLASS 2	Yes	3	Father	1	1	1		No	Yes	Twice	3	Once	Three times and above	Once		Yes	Athletics		less than 30 mins	Once	Motor	6	Watching TV			NO FOOD	KENKEY, HOT PEPPER, FISH	FUFU, SOUP, CHICKEN	Yes	No	No	Yes	No	Yes
049	43609	LOWER VOLTA ACADEMY		8	40505	Male	Akan		Christian		SOGAKOPE	Urban	Private school		CLASS 4	Yes	3	Both parents	4	1	3		No	Yes	Twice	3	Twice	Three times and above	None		Yes	Football		less than 30 mins	Twice	Motor	4	Playing games			HAUSA KOKO, BOFROT	WAAKYE, STEW	AKPLE, PALMNUT SOUP, MEAT	Yes	Yes	No	Yes	No	Yes
393	43613	SOGASCO D/A PRIMARY		8	40350	Male	Ewe		Christian			Rural	Public non-school feeding		CLASS 2	Yes	5	Both parents	3	1	2		Yes	Yes	Once	3	Once	None	Once		Yes	Football		more than 60min	Twice	Walking	5	Reading			RICE,STEW,EGG	BEANS,GARI	BOILED YAM,PALAVA SAUCE	Yes	Yes	No	Yes	Yes	Yes
308	43613	SOKPOE PRESBY		12	39008	Female	Ewe		Christian			Rural	Public school feeding	Yes	CLASS 6	No		Guardian	3	0	3		Yes	No		2	None	None	Twice		No					Walking	7	Reading			TOMBROWN, BREAD	WAAKYE, STEW	BANKU, OKRO STEW, COAT	Yes	Yes	No	Yes	No	Yes
366	43613	SOKPOE PRESBY		9	39978	Male	Ewe		Christian			Rural	Public school feeding	Yes	CLASS 3	Yes	2	Mother	2	0	2		Yes	Yes	Once	3	Once	None	Twice		Yes	Football		more than 60min	Three times	Walking	5	Watching TV			TEA.BISCUITS	WAAKYE,STEW,SOBOLO	BANKU,GROUNDNUT SOUP	Yes	Yes	Yes	No	No	Yes
325	43613	SOKPOE PRESBY		6	40866	Female	Ga/Dangme		Christian			Rural	Public school feeding	Yes	CLASS 1	Yes	2	Mother	3	1	2		Yes	No		3	Once	Once	Once		No					Walking	4	Watching TV			MILO TEA, BREAD	BOILED YAM, GARDEN EGG STEW	BANKU, OKRO STEW, FISH	Yes	No	Yes	Yes	No	Yes
189	43612	LITTLE STARS ACADEMY		10	39357	Male	Ewe		Christian		SOGAKOPE	Urban	Private school		CLASS 5	Yes	1	Both parents	5	2	3		Yes	Yes	Once	3	Once	Twice	None		Yes	Football		less than 30 mins	Daily	Walking	7	Reading			PORRIDGE, BREAD	RICE, STEW	BANKU, PEPPER	Yes	No	No	No	No	Yes
384	43614	SOKPOE PRESBY		12	39227	Male	Akan		Christian			Rural	Public school feeding	Yes	CLASS 5	Yes	4	Father	3	1	2		No	Yes	Twice	3	Once	Once	None		Yes	others		more than 60min	Three times	Walking	10	Other			KENKEY, PEPPER	BEANS, PLANTAIN, GARI	RICE, STEW	Yes	Yes	No	No	No	Yes
368	43613	SOKPOE PRESBY		8	40649	Male	Akan		Christian			Rural	Public school feeding	No	CLASS 3	Yes	5	Both parents	2	1	1		Yes	Yes	Once	3	None	Once	Once		Yes	Football		30 mins to 60mins	Daily	Walking	10	Reading			PORRIDGE,BREAD	BEANS,GARI	RICE ,STEW	Yes	Yes	No	No	No	Yes
149	43612	LITTLE STARS ACADEMY		12	39034	Male	Ewe		Christian			Urban	Private school		CLASS 6	Yes	2	Both parents	3	1	2		Yes	Yes	Once	2	Once	Three times and above	Once		Yes	Football		30 mins to 60mins	Three times	Motor	6	Watching TV			PORRIDGE, BREAD	RICE, STEW	BANKU, OKRO SOUP, MEAT	Yes	No	No	Yes	No	Yes
347	43613	SOKPOE PRESBY		8	40641	Male	Ewe		Christian			Rural	Public school feeding	No	CLASS 2	Yes	7	Both parents	3	1	2		Yes	Yes	Twice	4	Twice	Three times and above	Once		No					Motor	4	Watching TV			PORRIDGE, BREAD	FRIED YAM, SHITO	BANKU, SOUP, FISH	Yes	No	No	Yes	No	Yes
177	43612	LITTLE STARS ACADEMY		9	40463	Female	Ewe		Christian		SOGAKOPE	Urban	Private school		CLASS 3	Yes	5	Both parents	2	1	1		Yes	Yes	Twice	2	Three times and above	Three times and above	Once		No					Motor	4	Reading			TEA	RICE, STEW	BANKU, OKRO SOUP	Yes	No	Yes	No	No	Yes
362	43613	SOKPOE PRESBY		8	40580	Male	Ewe		Christian			Rural	Public school feeding	No	CLASS 2	Yes	5	Both parents	3	1	2		Yes	Yes	Twice	4	Once	Twice	Once		Yes	Football		less than 30 mins	Twice	Walking	8	Playing games			TEA,BREAD	WAAKYE,STEW	AMPESI,STEW	Yes	Yes	Yes	No	No	Yes
266	43605	SOGASCO D/A PRIMARY		11	39796	Female	Akan		Christian			Rural	Public non-school feeding		CLASS 3	Yes	3	Guardian	4	2	2		Yes	Yes	Twice	3	Once	None	Once		Yes	Ampe		less than 30 mins	Four times	Motor	4	Reading			KOKO, BREAD	RICE, STEW	FUFU, SOUP, FISH	Yes	No	No	Yes	No	Yes
330	43614	SOKPOE PRESBY		7	40974	Female	Akan		Christian			Rural	Public school feeding	No	CLASS 1	Yes	5	Mother	4	1	3		Yes	Yes	Twice	3	Once	None	Once		No					Walking	8	Watching TV			SPAGHETTI, STEW	RICE, STEW	BANKU, OKRO SOUP, FISH	Yes	No	No	Yes	No	Yes
168	43612	LITTLE STARS ACADEMY		11	39268	Male	Ga/Dangme		Christian		SOGAKOPE	Urban	Private school		CLASS 3	Yes	5	Mother	2	1	1		Yes	Yes	Three times	2	Three times and above	Three times and above	Four times and above		Yes	Football		less than 30 mins	Once	Motor	4	Reading			PORRIDGE	RICE, STEW	FUFU, SOUP, FISH	Yes	No	No	Yes	No	Yes
293	43605	SOGASCO D/A PRIMARY		7	40762	Male	Ewe		Christian			Rural	Public non-school feeding		CLASS 1	Yes	4	Guardian	6	2	4		No	Yes	Three times	3	Three times and above	Once	Once		No					Motor	8	Reading			PORRIDGE, BREAD	RICE, STEW	RICE, STEW	Yes	No	No	No	No	No
002	43609	LOWER VOLTA ACADEMY		12	39133	Female	Ewe		Christian		AGORPE	Rural	Private school		CLASS 5	Yes	5	Both parents	2	1	1		Yes	Yes	Three times	3	Twice	None	None		Yes	Ampe		30 mins to 60mins	Four times	Car	12	Reading			TEA AND BREAD	WAAKYE WITH STEW	WHITE POTATOES WITH STEW	Yes	Yes	Yes	No	No	Yes
408	43614	SOGASCO D/A PRIMARY		7		Female	Ewe		Christian			Rural	Public non-school feeding		CLASS 2	Yes	3	Mother	2	0	2		No	Yes	Twice	3	Once	Once	None		Yes	Athletics		30 mins to 60mins	Once	Walking	10	Reading			JOLLOF RICE	BEANS, GARI	AKPLE, GROUNDNUT SOUP, MEAT	Yes	Yes	No	Yes	No	Yes
166	43612	LITTLE STARS ACADEMY		9	40307	Female	Guan		Christian		SOGAKOPE	Urban	Private school		CLASS 3	Yes	3	Mother	4	1	3		Yes	Yes	Twice	3	Once	Once	Three times		Yes	Ampe		less than 30 mins	Daily	Walking	4	Watching TV			RICE,STEW	RICE, STEW	BANKU, STEW	Yes	No	No	No	No	Yes
290	43575	SOGASCO D/A PRIMARY		6	41381	Male	Ewe		Christian		SOGAKOPE	Urban	Public non-school feeding		CLASS 1	Yes	3	Both parents	4	1	3		Yes	Yes	Twice	4	Twice	Twice	Once		Yes	Football		less than 30 mins	Daily	Motor	7	Reading			TEA, BREAD	RICE, STEW	BANKU,OKRO SOUP	Yes	No	Yes	No	No	Yes
411	43612	LITTLE STAR ACADEMY		6	41300	Female	Akan		Christian			Rural	Private school		CLASS 1	Yes	4	Both parents	2	1	1		Yes	Yes	Once	3	Once	None	Once		Yes	Athletics		less than 30 mins	Daily	Car	10	Watching TV			WEAT ,BREAD	ICE CREAM ,CAKE	RICE,STEW,FISH	Yes	Yes	Yes	Yes	No	Yes
286	43605	SOGASCO D/A PRIMARY		10	39603	Male	Akan		Christian			Rural	Public non-school feeding		CLASS 4	Yes	4	Mother	3	1	2		Yes	Yes	Twice	3	Once	Once	None		Yes	Athletics		less than 30 mins	Once	Walking	4	Reading			TEA, BREAD	KENKEY, HOT PEPPER	RICE STEW	Yes	No	Yes	No	No	No
022	43607	LOWER VOLTA ACADEMY		7		Female	Ewe		Christian		SOKPOE	Rural	Private school		CLASS 3	Yes	6	Mother	6	2	4		Yes	Yes	Three times	3	Once	Once	Three times		No					Motor	6	Reading			TEA, BREAD	BANKU, LIGHT SOUP, FISH	RICE, STEW	Yes	No	Yes	Yes	No	Yes
359	43613	SOKPOE PRESBY		8	40486	Female	Ewe		Christian			Rural	Public school feeding	Yes	CLASS 2	Yes	2	Both parents	2	1	1		Yes	Yes	Once	3	Once	Three times and above	Once		Yes	Athletics		less than 30 mins	Three times	Walking	8	Reading			TOM BROWN,MILK	WAAKYE,STEW	BOILED YAM,PALAVA SAUCE	Yes	Yes	Yes	No	No	Yes
135	43612	LITTLE STAR ACADEMY		7	40943	Male	Northerner		Muslim		SOGAKOPE	Urban	Private school		CLASS 1	Yes	5	Both parents	2	1	1		No	Yes	Twice	3	Once	Once	Once		Yes	Football		less than 30 mins	Once	Walking	7	Playing games			KOKO, KOOSE	BEANS, GARI, PLANTAIN	RICE, STEW	Yes	Yes	No	No	No	Yes
153	43612	LITTLE STARS ACADEMY		9	40358	Female	Ewe		Christian		SOGAKOPE	Urban	Private school		CLASS 2	Yes	2	Mother	4	1	3		Yes	Yes	Once	2	Three times and above	Three times and above	Three times		Yes	Ampe		less than 30 mins	Four times	Walking	8	Reading			PORRIDGE	BOILED YAM, STEW	RICE, STEW	Yes	No	Yes	No	No	Yes
218	43608	EP BASIC SCHOOL		9	40228	Female	Ewe		Christian		AGORPKO	Rural	Public school feeding	Yes	CLASS 2	Yes	3	Both parents	5	2	3		Yes	Yes	Twice	3	Once	Three times and above	Twice		No					Walking	9	Watching TV			WAAKYE, CHICKEN, STEW	RICE, CHICKEN, STEW	AKPLE, LIGHT SOUP, GOAT MEAT	Yes	Yes	No	Yes	No	Yes
358	43613	SOKPOE PRESBY		8	40672	Female	Ga/Dangme		Christian			Rural	Public school feeding	Yes	CLASS 2	Yes	2	Mother	2	0	2		Yes	Yes	Once	3	None	Three times and above	Once		Yes	Ampe		30 mins to 60mins	Daily	Walking	8	Other			PORRIDGE,BAFROT	BEANS,GARI	RICE,STEW	Yes	Yes	No	No	No	Yes
337	43614	SOKPOE PRESBY		7	40948	Male	Ga/Dangme		Christian			Rural	Public school feeding	Yes	CLASS 1	Yes	2	Both parents	4	2	2		No	Yes	Once	4	None	Twice	Twice		No					Walking	10	Reading			PORRIDGE, BREAD	WAAKYE, STEW	BANKU, PEPPER, FISH	Yes	Yes	No	Yes	No	No
348	43613	SOKPOE PRESBY		9	40128	Male	Akan		Christian			Rural	Public school feeding	Yes	CLASS 2	Yes	2	Mother	2	1	1		Yes	No		2	None	Twice	Twice		Yes	Football		less than 30 mins	Four times	Walking	6	Watching TV			RICE PORRIDGE	RICE, STEW	BANKU, OKRO SOUP, COAT	Yes	No	Yes	Yes	No	Yes
346	43613	SOKPOE PRESBY		6	41299	Male	Ewe		Christian			Urban	Public school feeding	Yes	CLASS 2	Yes	3	Mother	2	1	1		No	Yes	Once	3	Once	Once	Once		No					Walking	5	Watching TV			RICE, STEW	BEANS, GARI	BANKU, OKRO SOUP	Yes	Yes	No	No	No	Yes
105	43609	PRESBY BASIC		12		Female	Ewe		Christian		AGORKPO	Rural	Public non-school feeding		CLASS 3	Yes	1	Mother	1	0	1		Yes	Yes	Once	3	Once	Twice	Once		No					Walking	12	Reading			RICE, STEW	GARI SOAKINGS	AKPLE, GROUNDNUT SOUP, FISH	Yes	No	No	Yes	No	Yes
377	43613	SOKPOE PRESBY		9	40151	Female	Ewe		Christian			Rural	Public school feeding	No	CLASS 3	Yes	6	Mother	4	1	3		No	Yes	Once	3	Once	Once	Once		Yes	Ampe		less than 30 mins	Daily	Walking	8	Watching TV			WAAKYE,STEW,EGG	BEANS,GARI	BANKU,OKRO SOUP,MEAT	Yes	Yes	No	Yes	Yes	Yes
364	43613	SOKPOE PRESBY		10	39825	Male	Northerner		Muslim			Rural	Public school feeding	Yes	CLASS 3	Yes	3	Mother	4	2	2		Yes	Yes	Once	3	None	Once	Once		Yes	Football		more than 60min	Daily	Bicycle	8	Playing games			BANKU,SOUP	WAAKYE,STEW	EBA,OKRO STEW,FISH	Yes	Yes	No	Yes	No	Yes
313	43613	SOKPOE PRESBY		12	38999	Female	Akan		Christian			Rural	Public school feeding	Yes	CLASS 4	No		Both parents	5	2	3		Yes	No		2	None	None	Once		Yes	Ampe		less than 30 mins	Daily	Walking	10	Other			PORRIDGE, BAFROT	WAAKYE, STEW	AKPLE, OKRO SOUP, FISH	Yes	Yes	No	Yes	No	Yes
371	43613	SOKPOE PRESBY		9	40134	Female	Akan		Christian			Rural	Public school feeding	Yes	CLASS 3	Yes	1	Guardian	2	0	2		Yes	No		3	Twice	None	None		Yes	Athletics		less than 30 mins	Daily	Motor	12	Reading			RICE PORRIDGE,BREAD	BANKU,PALMNUT SOUP	AMPESI,TOMATOE STEW	Yes	No	No	No	Yes	Yes
264	43605	SOGASCO D/A PRIMARY		11	39547	Female	Akan		Christian			Rural	Public non-school feeding		CLASS 3	Yes	6	Both parents	4	2	2		No	Yes	Three times	4	Twice	Once	Once		Yes	Ampe		less than 30 mins	Four times	Walking	4	Reading			TOM BROWN,BREAD	RICE, STEW	RICE, STEW	Yes	Yes	Yes	No	No	Yes
176	43612	LITTLE STARS ACADEMY		10	40172	Female	Ewe		Christian		AGORKPO	Urban	Private school		CLASS 3	Yes	5	Both parents	4	2	2		Yes	Yes	Three times	3	Three times and above	Three times and above	Once		Yes	Ampe		30 mins to 60mins	Four times	Motor	7	Reading			PORRIDGE	RICE, STEW	BANKU, OKRO STEW	Yes	No	No	No	No	Yes
030	43607	LOWER VOLTA ACADEMY		6		Male	Ewe		Christian		TOTAL CHILD CARE	Urban	Private school		CLASS 1	Yes	5	Both parents	2	1	1		Yes	Yes	Twice	4	Once	Once	Once		No					Walking	6	Reading			RICE, STEW, EGG	BANKU, OKRO SOUP	AKPLE, LIGHT SOUP MEAT	Yes	No	No	Yes	Yes	Yes
005	43609	LOWER VOLTA ACADEMY		12		Female	Ewe		Christian		GALECUFE	Rural	Private school		CLASS 5	Yes	1	Guardian	3	1	2		Yes	Yes	Once	3	None	Once	Once		Yes	Ampe		30 mins to 60mins	Three times	Motor	20	Reading			TEA WITH BREAD	NO FOOD	BOILED YAM WITH STEW	Yes	No	Yes	No	No	Yes
322	43613	SOKPOE PRESBY		9	40187	Male	Ewe		Christian			Rural	Public school feeding	Yes	CLASS 4	Yes	3	Both parents	3	1	2		Yes	Yes	Once	3	Once	None	None		Yes	Football		less than 30 mins	Three times	Walking	10	Watching TV			PORRIDGE, KOOSE	WAAKYE, STEW, FISH	AKPLE, OKRO SOUP, MEAT	Yes	Yes	Yes	Yes	No	Yes
016	43609	LOWER VOLTA ACADEMY		12		Female	Ewe		Christian		FIEVIE	Rural	Private school		CLASS 5	Yes	3	Mother	4	2	2		Yes	Yes	Twice	3	Once	Once	Once		Yes	Football		30 mins to 60mins	Three times	Car	5	Watching TV			PORRIDGE WITH BREAD	WAAKYE WITH STEW	BANKU WITH STEW AND FISH	Yes	Yes	No	Yes	No	Yes
038	43608	LOWER VOLTA ACADEMY		6	41322	Female	Northerner		Muslim		SOGAKOPE	Urban	Private school		CLASS 2	Yes	4	Both parents	6	2	4		Yes	Yes	Twice	4	Twice	Once	Once		Yes	Ampe		less than 30 mins	Once	Motor	5	Reading			TEA, BREAD, EGGS	RICE, STEW, EGGS	BANKU, HOT PEPPER, FISH	Yes	No	Yes	Yes	Yes	Yes
341	43614	SOKPOE PRESBY		7	40955	Male	Akan		Christian			Rural	Public school feeding	Yes	CLASS 1	Yes	3	Both parents	2	0	2		Yes	Yes	Once	3	Once	Once	None		Yes	Football		30 mins to 60mins	Daily	Walking	8	Playing games			RICE, STEW	YAM, STEW	AKPLE, OKRO SOUP	Yes	No	No	No	No	Yes
148	43612	LITTLE STARS ACADEMY		10	40855	Female	Ewe		Christian		AGORKPO	Urban	Private school		CLASS 6	Yes	5	Mother	2	1	1		No	Yes	Three times	3	Once	Once	Once		No					Walking	12	Reading			TEA, BREAD	JOLLOF RICE	FUFU, LIGHT SOUP, MEAT	Yes	No	Yes	Yes	No	Yes
292	43605	SOGASCO D/A PRIMARY		8	40586	Female	Ewe		Christian			Rural	Public non-school feeding		CLASS 4	Yes	3	Mother	6	2	4		No	Yes	Twice	3	Twice	Once	Once		No					Walking	12	Reading			BREAD, PORRIDGE	STEW, RICE	BANKU, OKR SOUP, FISH	Yes	No	No	Yes	No	Yes
299	43605	SOGASCO D/A PRIMARY		7	40955	Male	Northerner		Muslim		STATION-BEHIND SOCCABET	Urban	Public non-school feeding		CLASS 1	Yes	4	Mother	3	2	1		Yes	Yes	Twice	4	Once	Twice	None		No					Walking	12	Watching TV			TEA, BISCUIT	RICE, STEW	FRIED RICE, CHICKEN	Yes	No	Yes	Yes	No	Yes
323	43613	SOKPOE PRESBY		8	40624	Female	Ewe		Christian			Rural	Public school feeding	Yes	CLASS 1	Yes	2	Father	2	0	2		No	Yes	Once	3	None	None	None		Yes	Athletics		less than 30 mins	Daily	Bicycle	4	Watching TV			KENKEY, PEPPER, FISH	FRIED YAM, STEW	RICE, PALMNUT SOUP, FISH	Yes	No	No	Yes	No	Yes
136	43612	LITTLE STAR ACADEMY		7	40880	Male	Northerner		Muslim		SOGAKOPE	Urban	Private school		CLASS 1	Yes	4	Guardian	3	1	2		No	Yes	Twice	3	Once	Once	None		Yes	Athletics		less than 30 mins	Once	Motor	4	Other			WAAKYE, STEW	BEANS, GARI	TUOZAFI, GREEN GREEN SOUP, COAT	Yes	Yes	No	Yes	No	Yes
071	43608	PRESBY BASIC		6		Male	Ewe		Christian			Urban	Public non-school feeding		CLASS 1	Yes	3	Both parents	4	2	2		No	Yes	Twice	3	None	Once	Once		No					Walking	5	Other			WAAKYE, STEW	GARI SOAKINGS	BANKU, SOUP, FISH	Yes	No	Yes	Yes	No	Yes
324	43613	SOKPOE PRESBY		8	40343	Female	Northerner		Muslim			Rural	Public school feeding	No	CLASS 1	Yes	4	Both parents	4	2	2		Yes	Yes	Twice	3	None	Once	Once		Yes	Ampe		less than 30 mins	Three times	Motor	4	Playing games			PORRIDGE	SPAGHETTI, YAM	KENKEY, HOT PEPPER	Yes	No	No	No	No	No
155	43613	LITTLE STARS ACADEMY		11	39518	Male	Ewe		Christian			Rural	Private school		CLASS 2	Yes	3	Mother	2	0	2		Yes	Yes	Twice	3	Once	None	None		Yes	Football		less than 30 mins	Twice	Walking	14	Playing games			BEANS, GARI	AKPLE, OKRO SOUP	RICE, STEW	Yes	Yes	No	No	No	Yes
310	43613	SOKPOE PRESBY		10	39716	Female	Akan		Christian			Rural	Public school feeding	Yes	CLASS 6	Yes	3	Mother	3	1	2		Yes	Yes	Twice	3	Once	Twice	Once		Yes	Ampe		less than 30 mins	Four times	Walking	8	Other			TEA, BREAD	WAAKYE, STEW	BANKU, OKRO STEW	Yes	Yes	Yes	No	No	Yes
187	43612	LITTLE STARS ACADEMY		11	39750	Male	Ewe		Muslim		AGORKPO	Rural	Private school		CLASS 4	Yes	4	Both parents	4	1	3		Yes	Yes	Twice	3	Once	Once	Once		Yes	Athletics		30 mins to 60mins	Once	Motor	6	Watching TV			RICE WATER PORRIDGE	RICE, STEW	AKPLE, SOUP, FISH	Yes	No	Yes	Yes	No	Yes
397	43613	SOGASCO D/A PRIMARY		7	40891	Male	Ewe		Christian			Rural	Public non-school feeding		CLASS 2	Yes	4	Father	3	0	3		No	Yes	Twice	3	Once	None	None		Yes	others	OWARE	30 mins to 60mins	Four times	Bicycle	8	Watching TV			WAAKYE,STEW	KENKEY,PEPPER	BOILED PLANTAIN,STEW	Yes	Yes	No	No	No	Yes
295	43605	SOGASCO D/A PRIMARY		9	43639	Male	Ewe		Christian			Rural	Public non-school feeding		CLASS 1	Yes	5	Both parents	2	1	1		Yes	Yes	Twice	3	Three times and above	Three times and above	Three times		Yes	Football		30 mins to 60mins	Four times	Motor	7	Reading			TEA, BREAD	RICE, STEW	FUFU, SOUP, FISH	Yes	No	Yes	Yes	No	No
121	43609	PRESBY BASIC		12	38967	Male	Ewe		Christian			Rural	Public non-school feeding		CLASS 6	Yes	2	Guardian	3	1	2		No	Yes	Once	3	Twice	Once	Once		Yes	Athletics		less than 30 mins	Once	Walking	12	Watching TV			TOM BROWN	RICE STEW	AKPLE, GREEN GREEN SOUP	Yes	Yes	No	No	Yes	Yes
415	43612	LITTLE STAR ACADEMY		7	40696	Female	Ewe		Christian			Rural	Private school		CLASS 1	Yes	4	Both parents	3	1	2		Yes	Yes	Once	3	Once	Once	Once		No					Motor	5	Watching TV			TOM BROWN,BREAD	WAAKYE,SHITO,EGG	BANKU,PEPPER,FISH	Yes	Yes	Yes	Yes	Yes	Yes
137	43612	LITTLE STAR ACADEMY		6	41114	Male	Ewe		Christian		SOGAKOPE	Urban	Private school		CLASS 1	Yes	2	Father	2	0	2		Yes	Yes	Once	3	None	Once	None		No					Walking	8	Playing games			TEA, BREAD	RICE, STEW	AKPLE, PEPPER, FISH	Yes	No	Yes	Yes	No	No
099	43609	PRESBY BASIC		11		Female	Ewe		Christian		AGORKPO	Rural	Public non-school feeding		CLASS 3	Yes	1	Mother	6	2	6		Yes	Yes	Once	3	Once	Once	Once		No					Walking	12	Reading			KOKO	GARI SOAKINGS	AKPLE, OKRO SOUP, FISH	Yes	No	No	Yes	No	Yes
084	43608	PRESBY BASIC		10		Female	Ewe		Christian			Rural	Public non-school feeding		CLASS 2	No		Guardian	4	2	2		Yes	No		3	None	None	Four times and above		Yes	Ampe		less than 30 mins	Daily	Walking	5	Other			RICE, STEW, MEAT	BANKU, HOT PEPPER	DOUGHNUT	Yes	No	Yes	Yes	No	No
276	43605	SOGASCO D/A PRIMARY		12	39092	Female	Ewe		Christian			Rural	Public non-school feeding		CLASS 5	Yes	3	Mother	3	1	2		No	Yes	Twice	4	Three times and above	Once	None		No					Walking	8	Watching TV			KOKO, BAFROT	RICE, STEW	BANKU, OKRO SOUP, COAT	Yes	No	No	No	No	Yes
200	43609	EP BASIC SCHOOL		7	40866	Female	Ewe		Christian		COMBONI DOWN	Rural	Public school feeding	Yes	CLASS 1	Yes	2	Both parents	3	1	2		Yes	Yes	Once	3	None	Twice	Once		No					Bicycle	12	Watching TV			RICE, STEW, SPAGHETTI	AKPLE, PALMNUT SOUP	RICE, STEW	Yes	No	No	No	No	Yes
098	43609	PRESBY BASIC		12	38900	Male	Ewe		Christian		AGORKPO	Rural	Public non-school feeding		CLASS 3	Yes	1	Both parents	5	2	3		Yes	Yes	Once	3	Once	Once	Once		Yes	Football		30 mins to 60mins	Three times	Walking	12	Reading			KOKO	AKPLE, OKRO SOUP, FISH	GARI SOAKINGS	Yes	No	No	Yes	No	Yes
404	43614	SOGASCO D/A PRIMARY		7	40719	Male	Ewe		Christian		SOGAKOPE	Urban	Public non-school feeding		CLASS 2	Yes	5	Both parents	2	1	1		No	Yes	Twice	3	Once	Once	Once		Yes	Football		less than 30 mins	Three times	Motor	6	Reading			PORRIDGE, KOOSE	RICE, STEW	AKPLE, OKRO STEW, WELE	Yes	Yes	No	Yes	No	Yes
181	43612	LITTLE STARS ACADEMY		11	39435	Female	Ewe		Christian			Rural	Private school		CLASS 4	Yes	1	Both parents	6	3	3		Yes	Yes	Once	5	Three times and above	Twice	Once		No					Walking	12	Reading			PORRIDGE, KOOSE	RICE, STEW	RICE, PALMNUT SOUP, FISH	Yes	No	No	Yes	No	Yes
182	43612	LITTLE STARS ACADEMY		11	39564	Female	Northerner		Muslim		SOGAKOPE	Urban	Private school		CLASS 4	Yes	4	Mother	6	2	4		Yes	Yes	Twice	3	None	Once	Once		Yes	Football		less than 30 mins	Once	Walking	3	Reading			BEANS, GARI	FRIED YAM	AKPLE, SOUP, MEAT	Yes	Yes	No	Yes	No	Yes
198	43608	EP BASIC SCHOOL		7	40925	Male	Ewe		Christian		AGORKPO	Rural	Public school feeding	Yes	CLASS 1	No		Mother	2	1	1		Yes	No		3	None	Once	Once		No					Walking	12	Watching TV			RICE, BEANS STEW	WAAKYE, STEW	BOILED YAM, STEW	Yes	Yes	No	No	No	No
211	43607	EP BASIC SCHOOL		9	40213	Male	Ewe		Christian		NEWTOWN	Rural	Public school feeding	Yes	CLASS 2	Yes	1	Mother	3	2	1		Yes	Yes	Once	3	Once	Twice	Once		Yes	Football		less than 30 mins	Daily	Walking	8	Watching TV			BEANS, GARI	RICE, STEW	BEANS, GARI	Yes	Yes	No	No	No	Yes
398	43613	SOGASCO D/A PRIMARY		9	40280	Male	Ewe		Christian			Rural	Public non-school feeding		CLASS 2	Yes	3	Guardian	2	0	2		Yes	Yes	Once	3	Once	Once	Once		Yes	Football		less than 30 mins	Three times	Car	10	Playing games			RICE,STEW	FRIED YAM	BANKU,OKRO SOUP	Yes	No	No	No	No	Yes
011	43609	LOWER VOLTA ACADEMY		12	39153	Male	Ewe		Christian		COMBONI DOWN	Rural	Private school		CLASS 6	Yes	4	Both parents	3	1	2		Yes	Yes	Three times	3	Once	Once	Three times		Yes	Football		30 mins to 60mins	Twice	Walking	15	Watching TV			TEA AND BREAD	RICE AND STEW	BANKU WITH LIGHT SOUP AND MEAT	Yes	No	Yes	Yes	No	Yes
409	43613	SOGASCO D/A PRIMARY		7	40820	Female	Northerner		Muslim			Rural	Public non-school feeding		CLASS 2	Yes	2	Mother	3	1	2		Yes	Yes	Once	3	None	Once	Once		No					Walking	8	Reading			OATH, BAFROT	GARI BEANS	GARI FUFU, OKRO STEW, FISH	Yes	Yes	No	Yes	No	Yes
175	43612	LITTLE STARS ACADEMY		11	39606	Male	Ewe		Christian		SOGAKOPE	Urban	Private school		CLASS 3	Yes	5	Father	3	1	2		Yes	Yes	Twice	3	Three times and above	Three times and above	Four times and above		Yes	Athletics		more than 60min	Three times	Walking	7	Reading			TEA	RICE, STEW	BANKU, OKRO STEW	Yes	No	Yes	No	No	Yes
401	43613	SOGASCO D/A PRIMARY		7	40827	Female	Northerner		Christian			Rural	Public non-school feeding		CLASS 2	No		Guardian	3	1	2		Yes	No		3	None	None	Once		Yes	Ampe		30 mins to 60mins	Daily	Walking	3	Playing games			RICE,STEW	BOILED YAM,PALAVA SAUCE	TUOZAFI,GREEN SAUCE	Yes	No	No	No	No	Yes
345	43613	SOKPOE PRESBY		6	41164	Male	Northerner		Christian			Urban	Public school feeding	Yes	CLASS 1	Yes	2	Guardian	5	2	3		No	Yes	Once	3	None	None	None		Yes	Athletics		less than 30 mins	Once	Walking	9	Watching TV			PORRIDGE, BREAD	WAAKYE, SHITO, EGG	TUOZAFI, GREEN GRREN SOUP,FISH	Yes	Yes	No	Yes	Yes	Yes
314	43614	SOKPOE PRESBY		12	38887	Female	Ewe		Christian			Rural	Public school feeding	Yes	CLASS 4	Yes	2	Mother	2	0	2		No	Yes	Once	3	None	None	None		Yes	Athletics		less than 30 mins	Three times	Walking	9	Playing games			RICE, STEW	BANKU, GROUNDNUT SOUP	AKPLE, OKRO SOUP	Yes	Yes	No	No	No	Yes
080		PRESBY BASIC		9		Female	Ewe		Christian			Rural	Public non-school feeding		CLASS 2	Yes	3	Father	3	1	2		Yes	Yes	Twice	3	Once	None	None		Yes	Ampe		less than 30 mins	Four times	Walking	12	Reading			WAAKYE, STEW	BEAN, GARI	KENKEY, HOT PEPPER, FISH	Yes	Yes	No	Yes	No	Yes
053	43608	LOWER VOLTA ACADEMY		11		Female	Ewe		Christian			Urban	Private school		CLASS 4	Yes	3	Both parents	4	2	2		No	Yes	Twice	3	Once	Three times and above	Once		Yes	Ampe		less than 30 mins	Four times	Walking	15	Other			JOLLOF	GARI BEANS	PLANTAIN, PEPPER	Yes	No	No	Yes	No	Yes
298	43605	SOGASCO D/A PRIMARY		6	41069	Female	Akan		Christian			Rural	Public non-school feeding		CLASS 1	Yes	4	Both parents	2	0	2		No	Yes	Three times	4	Once	Once	None		Yes	Ampe		less than 30 mins	Twice	Walking	12	Watching TV			NO FOOD	KENKEY, HOT PEPPER	TUOZAFI, OKRO GREEN GREEN, FISH	Yes	No	No	Yes	No	Yes
296	43605	SOGASCO D/A PRIMARY		7	40886	Male	Ewe		Christian			Urban	Public non-school feeding		CLASS 1	Yes	2	Mother	4	2	2		No	Yes	Once	3	None	Once	None		Yes	Football		less than 30 mins	Four times	Walking	15	Watching TV			RICE STEW	FRIED YAM	TUOZAFI SOUP	Yes	No	No	Yes	No	Yes
400	43613	SOGASCO D/A PRIMARY		7	40813	Female	Guan		Christian			Rural	Public non-school feeding		CLASS 2	Yes	6	Father	2	0	2		No	Yes	Twice	3	Once	Once	Once		No					Walking	5	Playing games			KOKO,KOOSE	WAAKYE,STEW,EGG	TUOZAFI,GRREN SAUCE	Yes	Yes	No	No	Yes	Yes
369	43613	SOKPOE PRESBY		8	40448	Male	Ewe		Christian			Rural	Public school feeding	Yes	CLASS 3	Yes	2	Both parents	4	2	2		No	Yes	Once	3	None	None	None		No					Walking	10	Playing games			WAAKYE,SHITO	BEANS,GARI	BOILED YAM,PALAVA SAUCE	Yes	Yes	No	No	No	No
309	43612	SOKPOE PRESBY		10	39882	Male	Ewe		Christian		SOKPOE TOWNSHIP	Urban	Public school feeding	Yes	CLASS 6	Yes	3	Mother	3	1	2		No	Yes	Once	3	Once	None	Once		Yes	Football		less than 30 mins	Three times	Walking	12	Other			KOKO, KOOSE	WAAKYE, STEW	KENKEY, HOT PEPPER, FISH	Yes	Yes	No	Yes	No	No
327	43613	SOKPOE PRESBY		7	40833	Female	Ewe		Christian			Rural	Public school feeding	Yes	CLASS 1	Yes	1	Both parents	5	1	4		Yes	No		3	Once	None	None		Yes	Ampe		less than 30 mins	Twice	Walking	8	Watching TV			KOKO, BREAD	BEANS, GARI	BOILED YAM, TOMATO STEW	Yes	Yes	No	No	No	Yes
285	43605	SOGASCO D/A PRIMARY		10	39930	Male	Ewe		Christian			Urban	Public non-school feeding		CLASS 4	Yes	4	Both parents	1	0	1		Yes	Yes	Twice	3	Twice	Three times and above	Once		No					Motor	6	Playing games			TEA, BISCUITS	JOLLOF, EGG	FUFU, LIGHT SOUP, FISH	Yes	No	Yes	Yes	Yes	No
344	43614	SOKPOE PRESBY		7	40835	Male	Ewe		Christian			Rural	Public school feeding	Yes	CLASS 1	Yes	2	Both parents	4	2	2		Yes	Yes	Once	3	None	Once	None		Yes	Football		less than 30 mins	Daily	Walking	8	Playing games			WAAKYE, STEW, EGG	BEANS, GARI	YAM STEW	Yes	Yes	No	No	Yes	Yes
143	43612	LITTLE STAR ACADEMY		6	41089	Male	Ga/Dangme		Christian			Rural	Private school		CLASS 2	Yes	4	Guardian	2	1	1		Yes	Yes	Twice	3	Once	Once	Once		No					Motor	6	Reading			TEA, BISCUIT	BOILED YAM, GARDEN EGGS STEW	BANKU, OKRO SOUP, COAT	Yes	No	Yes	Yes	No	Yes
055	43609	LOWER VOLTA ACADEMY		11	39259	Female	Ewe		Christian		SOGAKOPE	Urban	Private school		CLASS 5	Yes	4	Guardian	1	0	1		No	Yes	Twice	3	Once	Twice	Once		Yes	Football		30 mins to 60mins	Once	Walking	7	Playing games			RICE, STEW	BEANS, GARI	BANKU, PALM NUT SOUP, FISH	Yes	No	No	Yes	No	Yes
001	43609	LOWER VOLTA ACADEMY		10		Male	Ewe		Christian		SOGAKOPE	Urban	Private school		CLASS 5	Yes	4	Both parents	3	1	2		Yes	Yes	Twice	3	None	Once	None		Yes	others		30 mins to 60mins	Twice	Walking	15	Reading			PORRIDGE, KOOSE	WAAKYE WITH STEW	BANKU WITH SOUP	Yes	No	No	Yes	No	Yes
042	43608	LOWER VOLTA ACADEMY		9	40296	Male	Northerner		Muslim		SOGAKOPE	Urban	Private school		CLASS 2	Yes	5	Both parents	3	1	2		Yes	Yes	Three times	4	Twice	Three times and above	Twice		No					Car	6	Watching TV			TEA, BREAD	RICE, STEW	BANKU, HOT PEPPER, FISH	Yes	No	Yes	Yes	No	Yes
385	43614	SOKPOE PRESBY		11	39541	Male	Ga/Dangme		Christian			Rural	Public school feeding	Yes	CLASS 5	No		Both parents	4	2	2		Yes	No		3	None	None	Once		Yes	Football		30 mins to 60mins	Daily	Bicycle	6	Playing games			BANKU, PEPPER	GARI, BEANS	KENKEY, STEW, FISH	Yes	No	No	Yes	No	Yes
367	43613	SOKPOE PRESBY		11	39283	Male	Ewe		Christian			Rural	Public school feeding	Yes	CLASS 3	Yes	2	Both parents	3	2	1		No	Yes	Once	3	None	None	Once		Yes	Football		less than 30 mins	Daily	Walking	12	Other			RICE,STEW	KENKEY,PEPPER	AKPLE,OKRO SOUP	Yes	Yes	No	No	No	Yes
360	43613	SOKPOE PRESBY		10	39909	Female	Ewe		Christian			Rural	Public school feeding	Yes	CLASS 2	No		Guardian	5	2	3		Yes	No		3	None	Once	Once		Yes	Ampe		less than 30 mins	Daily	Walking	10	Other			RICE,STEW	WAAKYE,STEW	AKPLE,OKRO STEW	Yes	Yes	No	No	No	Yes
297	43605	SOGASCO D/A PRIMARY		9	40282	Male	Northerner		Muslim			Rural	Public non-school feeding		CLASS 1	Yes	3	Guardian	4	1	3		Yes	Yes	Twice	3	Once	Once	None		Yes	Football		30 mins to 60mins	Daily	Walking	16	Other			BANKU, HOT PEPPER, FISH	KENKEY, PEPPER	PORRIDGE, BREAD	Yes	No	No	No	No	No
174	43612	LITTLE STARS ACADEMY		9	40255	Female	Ewe		Christian		SOGAKOPE	Urban	Private school		CLASS 3	Yes	1	Both parents	3	2	1		Yes	Yes	Once	3	Three times and above	Three times and above	Twice		Yes	Athletics		less than 30 mins	Once	Walking	6	Reading			TEA, BREAD	RICE, STEW	FUFU, SOUP, MEAT	Yes	No	No	Yes	No	Yes
403	43613	SOGASCO D/A PRIMARY		7	40943	Female	Ewe		Christian			Rural	Public non-school feeding		CLASS 2	Yes	4	Mother	4	1	3		Yes	Yes	Once	3	Once	None	Once		No					Walking	15	Watching TV			TOM BROWN,BREAD	WAAKYE,STEW,EGG	AKPLE,OKRO SOUP,FISH	Yes	Yes	No	Yes	Yes	Yes
150	43612	LITTLE STARS ACADEMY		12	39129	Female	Akan		Christian		AGORKPO	Urban	Private school		CLASS 6	Yes	4	Father	2	0	2		Yes	Yes	Twice	3	Once	None	Once		Yes	Athletics		less than 30 mins	Once	Walking	9	Playing games			BEANS, GARI	GARI SOAKINGS	FUFU, SOUP, FISH	Yes	Yes	Yes	Yes	No	No
416	43612	LITTLE STAR ACADEMY		8	40663	Female	Guan		Christian			Rural	Private school		CLASS 1	Yes	3	Both parents	4	2	2		No	Yes	Once	3	None	Once	Once		Yes	Athletics		30 mins to 60mins	Four times	Walking	6	Other			COCOA DRINK,BISCUIT	WAAKYE, SHITO ,FISH	FUFU,LIGHT SOUP,CHICKEN	Yes	Yes	Yes	Yes	No	Yes
331	43614	SOKPOE PRESBY		7	41020	Male	Northerner		Muslim			Urban	Public school feeding	Yes	CLASS 1	No		Mother	2	1	1		Yes	No		3	None	None	None		No					Walking	6	Watching TV			RICE, PORRIDGE	BANKU, PALMNUT SOUP	BANKU, PALMNUT SOUP, FISH	Yes	No	No	Yes	No	Yes
389	43613	SOGASCO D/A PRIMARY		8	40465	Male	Akan		Christian			Rural	Public non-school feeding		CLASS 1	Yes	2	Mother	2	1	1		No	Yes	Twice	3	None	None	None		No					Walking	12	Playing games			NO FOOD	BEANS GARI	AKPLE, SOUP, FISH	Yes	Yes	No	Yes	No	Yes
209	43607	EP BASIC SCHOOL		8	40429	Male	Ewe		Christian		NEAR LITTLE STAR SCHOOL	Rural	Public school feeding	Yes	CLASS 2	Yes	2	Mother	3	1	2		Yes	Yes	Once	3	Once	None	Once		Yes	Athletics		less than 30 mins	Once	Walking	6	Watching TV			JOLLOF SPAGHETTI	AKPLE, OKRO SOUP	AKPLE, OKRO SOUP	Yes	No	No	No	No	Yes
414	43612	LITTLE STAR ACADEMY		7	40843	Female	Akan		Christian			Rural	Private school		CLASS 1	Yes	3	Guardian	2	1	1		No	Yes	Once	2	Once	Once	Once		No					Walking	10	Watching TV			PORRIDGE, BREAD	RICE , BEANS STEW	FUFU,LIGHT SOUP,MEAT	Yes	Yes	No	Yes	No	Yes
034	43608	LOWER VOLTA ACADEMY		6		Male	Akan		Christian		SOGAKOPE	Urban	Private school		CLASS 1	Yes	2	Both parents	2	1	1		Yes	Yes	Once	3	Once	Twice	Once		No					Walking	7	Reading			PORRIDGE, BREAD	RICE, STEW	BANKU, SOUP, MEAT	Yes	No	No	Yes	No	Yes
183	43612	LITTLE STARS ACADEMY		11	39296	Male	Ga/Dangme		Muslim		SOGAKOPE	Urban	Private school		CLASS 4	Yes	4	Both parents	2	0	2		Yes	Yes	Twice	4	Once	None	None		Yes	Football		more than 60min	Daily	Walking	5	Watching TV			KOKO	BOILED YAM, STEW	FUFU, SOUP FISH	Yes	No	No	Yes	No	Yes
391	43613	SOGASCO D/A PRIMARY		8	40600	Male	Akan		Christian			Rural	Public non-school feeding		CLASS 1	Yes	2	Both parents	4	2	2		Yes	Yes	Once	3	None	Once	None		No					Walking	10	Playing games			KOKO, GROUNDNUT	KENKEY, HOT PEPPER	JOLLOF RICE	Yes	Yes	No	No	No	No
269	43605	SOGASCO D/A PRIMARY		9	40219	Female	Ewe		Christian			Rural	Public non-school feeding		CLASS 3	Yes	2	Both parents	3	1	2		No	Yes	Twice	3	Three times and above	Three times and above	Three times		No					Motor	7	Reading			TEA, BREAD	KENKEY, PEPPER	FUFU, SOUP, MEAT	Yes	No	Yes	Yes	No	Yes
278	43605	SOGASCO D/A PRIMARY		12	39269	Male	Ewe		Christian		SOGAKOPE	Urban	Public non-school feeding		CLASS 5	Yes	4	Both parents	4	1	3		No	Yes	Twice	3	Once	None	Once		Yes	Football		30 mins to 60mins	Three times	Walking	10	Watching TV			TEA, BREAD	BANKU, PALM NUT SOUP	RICE, STEW	Yes	No	No	No	No	Yes
040	43609	LOWER VOLTA ACADEMY		8		Female	Ga/Dangme		Christian		SOGAKOPE	Urban	Private school		CLASS 2	No		Both parents	2	1	1		Yes	No		4	None	Once	Once		Yes	Ampe		less than 30 mins	Daily	Walking	6	Watching TV			PORRIDGE, MILK, GROUNDNUT	WAAKYE, STEW	FUFU, LIGHT SOUP, FISH	Yes	No	Yes	Yes	No	Yes
315	43614	SOKPOE PRESBY		11	39559	Female	Northerner		Christian			Rural	Public school feeding	Yes	CLASS 4	Yes	3	Both parents	3	2	1		No	Yes	Once	4	Once	Three times and above	Twice		No					Walking	10	Reading			WAAKYE. STEW	BEANS, GARI	TUOZAFI, GREEN GREEN SOUP, SNAIL	Yes	Yes	No	Yes	No	Yes
334	43613	SOKPOE PRESBY		8	40526	Male	Akan		Christian			Rural	Public school feeding	Yes	CLASS 1	Yes	2	Both parents	3	1	2		No	Yes	Once	3	Once	Three times and above	Once		Yes	Football		less than 30 mins	Daily	Walking	12	Playing games			RICE ,STEW	BEANS,GARI	FUFU,PALMNUT SOUP,MEAT	Yes	Yes	No	Yes	No	Yes
336	43614	SOKPOE PRESBY		7	41038	Male	Ewe		Christian			Rural	Public school feeding	Yes	CLASS 1	No		Guardian	4	2	2		Yes	No		3	None	None	Twice		Yes	Athletics		30 mins to 60mins	Once	Walking	12	Other			AKPLE, PEPPER	BEANS, GARI	YAM, STEW	Yes	Yes	No	No	No	Yes
342	43614	SOKPOE PRESBY		7	40940	Male	Ewe		Christian			Rural	Public school feeding	Yes	CLASS 1	Yes	1	Both parents	3	1	2		Yes	No		3	None	None	Twice		Yes	Football		less than 30 mins	Daily	Walking	10	Playing games			TOMBROWN	WAAKYE, STEW	AKPLE, PEPPER, FISH	Yes	Yes	Yes	Yes	No	No
351	43613	SOKPOE PRESBY		8	40526	Male	Ewe		Christian			Rural	Public school feeding	Yes	CLASS 1	Yes	1	Both parents	3	1	2		Yes	No		3	None	None	Twice		Yes	Football		30 mins to 60mins	Three times	Walking	10	Other			RICE, STEW	GARI, BEANS	BANKU, PEPPER, FISH	Yes	Yes	No	Yes	No	Yes
001	43609	LOWER VOLTA ACADEMY		10		Male	Ewe		Christian		SOGAKOPE	Urban	Private school		CLASS 5	Yes	4	Both parents	3	1	2		Yes	Yes	Twice	3	None	Once	None		Yes	Athletics		less than 30 mins	Twice	Walking	15	Reading			NO BREAKFAST	WAAKYE WITH STEW	BANKU WITH HOT PEPPER AND FISH	Yes	Yes	No	Yes	No	Yes
067	43607	PRESBY BASIC		8		Female	Ewe		Christian			Rural	Public non-school feeding		CLASS 1	Yes	2	Both parents	2	0	2		No	Yes	Twice	3	None	Once	Once		Yes	Athletics		30 mins to 60mins	Twice	Walking	10	Watching TV			RICE, STEW	BOILED CASSAVA, STEW	RICE, STEW	Yes	No	No	No	No	Yes
396	43613	SOGASCO D/A PRIMARY		8	40359	Male	Ga/Dangme		Christian			Rural	Public non-school feeding		CLASS 2	Yes	4	Mother	2	1	1		Yes	Yes	Once	3	Once	None	Once		Yes	Athletics		30 mins to 60mins	Four times	Motor	10	Playing games			TOM BROWN,BREAD	WAAKYE,SHITO,EGG	KENKEY,PEPPER,FISH	Yes	Yes	No	Yes	Yes	Yes
231	43606	EP BASIC SCHOOL		10	39649	Female	Ewe		Christian		AGORKPO	Rural	Public school feeding	Yes	CLASS 4	No		Mother	2	1	1		Yes	No		3	None	Once	None		No					Walking	10	Reading			RICE, STEW	AKPLE, PALMNUT SOUP	AKPLE, PALM NUT SOUP, FISH	Yes	No	No	No	No	Yes
164	43612	LITTLE STARS ACADEMY		9	43621	Female	Akan		Christian		GP KPOTA	Rural	Private school		CLASS 2	Yes	4	Father	4	2	4		No	Yes	Twice	2	Once	Once	Once		Yes	Athletics		less than 30 mins	Once	Walking	15	Playing games			KENKEY, HOT PEPPER	NO FOOD	RICE, STEW	Yes	No	No	No	No	Yes
160	43612	LITTLE STARS ACADEMY		9	39988	Female	Northerner		Muslim		SASEKOPE	Urban	Private school		CLASS 2	Yes	3	Both parents	7	2	5		No	Yes	Twice	3	None	Once	Once		No					Walking	10	Watching TV			BOILED YAM, STEW	GARI SOAKNGS	FUFU, SOUP, MEAT	Yes	No	Yes	Yes	No	Yes
013	43609	LOWER VOLTA ACADEMY		12	39072	Female	Ewe		Christian		G.P KPOTA	Urban	Private school		CLASS 6	Yes	3	Both parents	2	1	1		Yes	Yes	Twice	3	Once	Twice	Once		Yes	Ampe		less than 30 mins	Four times	Walking	15	Reading			WAAKYE WITH STEW	WAAKYE WITH STEW	BANKU WITH SOUP AND FISH	Yes	Yes	No	Yes	No	Yes
100	43609	PRESBY BASIC		10		Male	Ewe		Christian		GP KPOTA	Urban	Public non-school feeding		CLASS 3	Yes	2	Mother	7	2	5		No	Yes	Twice	3	Once	Three times and above	Twice		Yes	Football		more than 60min	Three times	Walking	10	Reading			KOKO	AKPLE, OKRO SOUP	WAAKYE, STEW	Yes	Yes	No	No	No	Yes
194	43608	EP BASIC SCHOOL		8	40445	Male	Ewe		Christian		ELI ELI REST SHOP AREA	Rural	Public school feeding	Yes	CLASS 1	Yes	1	Father	4	1	3		Yes	Yes	Once	3	None	Once	Once		Yes	Football		less than 30 mins	Once	Walking	12	Reading			AKPLE, PALM NUT SOUP, FISH	RICE, STEW	RICE STEW	Yes	No	No	Yes	No	Yes
117	43609	PRESBY BASIC		12	39208	Female	Guan		Christian		NEWTOWN	Rural	Public non-school feeding		CLASS 4	Yes	2	Mother	1	0	1		No	Yes	Once	2	Once	Once	Three times		No					Walking	15	Reading			SPAGHETTI, STEW	GARI SOAKINGS	TEA, BREAD	Yes	No	Yes	No	No	Yes
184	43612	LITTLE STARS ACADEMY		12	38911	Male	Akan		Christian		GK KPOTA	Urban	Private school		CLASS 4	Yes	4	Father	4	3	1		Yes	Yes	Once	3	Once	Once	Once		Yes	Football		30 mins to 60mins	Daily	Walking	6	Reading			AKPLE, SOUP, FISH	BEANS, GARI	FUFU, SOUP, FISH	Yes	Yes	No	Yes	No	Yes
310	43605	SOGASCO D/A PRIMARY		6	41164	Female	Ewe		Christian			Rural	Public non-school feeding		CLASS 1	Yes	2	Both parents	2	1	1		Yes	Yes	Once	3	Once	Three times and above	Twice		No					Walking	10	Reading			PORRIDGE, BAFROT	RICE, STEW	BANKU, OKRO STEW, FISH	Yes	No	No	Yes	No	Yes
399	43613	SOGASCO D/A PRIMARY		8	40476	Female	Ewe		Christian			Rural	Public non-school feeding		CLASS 2	Yes	4	Guardian	1	0	1		Yes	Yes	Once	3	Once	Once	None		Yes	Ampe		30 mins to 60mins	Four times	Walking	9	Other			RICE PORRIDGE	COCOA DRINK,BISCUITS	AKPLE,OKRO SOUP,FISH	Yes	Yes	No	Yes	No	Yes
304	43605	SOGASCO D/A PRIMARY		7	40802	Male	Ewe		Christian		BEHIND LITTLE STAR	Rural	Public non-school feeding		CLASS 1	Yes	4	Both parents	2	1	1		Yes	Yes	Twice	3	Once	Twice	Once		No					Walking	12	Watching TV			HAUSA KOKO, KOOSE	WAAKYE, STEW	BANKU, GREEN GTEEN SNAIL	Yes	Yes	No	Yes	No	Yes
282	43605	SOGASCO D/A PRIMARY		11	39410	Male	Ga/Dangme		Christian		SOGAKOPE	Urban	Public non-school feeding		CLASS 4	Yes	3	Both parents	3	2	1		Yes	Yes	Twice	4	Once	Once	Once		Yes	Football		30 mins to 60mins	Three times	Motor	6	Watching TV			PORRIDGE, BREAD	GARI ,BEANS	FUFU, LIGHT SOUP,FISH	Yes	Yes	No	Yes	No	Yes
340	43614	SOKPOE PRESBY		8	43636	Male	Ewe		Christian			Urban	Public school feeding	Yes	CLASS 1	Yes	1	Mother	3	1	2		Yes	No		2	None	None	None		No					Walking	9	Watching TV			WAAKYE, STEW	BEANS, GARI	BANKU, PEPPER, FISH	Yes	Yes	No	Yes	No	No
233	43606	EP BASIC SCHOOL		10	39633	Male	Ewe		Christian		AGORKPO	Rural	Public school feeding	Yes	CLASS 4	Yes	1	Guardian	2	0	2		Yes	No		3	None	Once	Twice		Yes	Football		less than 30 mins	Three times	Walking	12	Reading			YAAKYE	GARI, BEANS	AKPLE, SOUP, FISH	Yes	Yes	No	Yes	No	Yes
240	43607	EP BASIC SCHOOL		10		Female	Ewe		Christian		NEAR COMBANI	Rural	Public school feeding	Yes	CLASS 6	Yes	3	Mother	3	1	2		Yes	Yes	Once	4	Once	Once	Twice		Yes	Ampe		less than 30 mins	Daily	Walking	17	Watching TV			TEA,BREAD	KENKEY, PEPPER, FRIED FISH	BANKU, OKRO STEW	Yes	No	Yes	Yes	No	Yes
302	43605	SOGASCO D/A PRIMARY		6	41271	Female	Akan		Christian			Rural	Public non-school feeding		CLASS 1	Yes	2	Both parents	4	2	2		No	Yes	Twice	3	None	Once	None		Yes	Ampe		30 mins to 60mins	Daily	Walking	16	Playing games			WAAKYE,STEW	GARI SOAKINGS	AKPLE, OKRO SOUP, CHICKEN	Yes	Yes	Yes	Yes	No	Yes
281	43605	SOGASCO D/A PRIMARY		11	39390	Female	Northerner		Muslim			Rural	Public non-school feeding		CLASS 4	Yes	3	Both parents	4	1	3		Yes	Yes	Twice	3	Twice	Once	Once		No					Car	5	Watching TV			TEA, BREAD	RICE, STEW	FUFU, LIGHT SOUP, MEAT	Yes	No	No	Yes	No	No
363	43613	SOKPOE PRESBY		9	40213	Male	Ga/Dangme		Christian			Rural	Public school feeding	Yes	CLASS 3	Yes	2	Both parents	3	0	3		No	Yes	Once	3	Once	Three times and above	Once		No					Walking	12	Playing games			BANKU ,STEW	RICE,STEW	FUFU,LIGHT SOUP,FISH	Yes	No	No	Yes	No	No
380	43613	SOKPOE PRESBY		12	39083	Female	Ga/Dangme		Christian			Rural	Public school feeding	Yes	CLASS 5	Yes	4	Both parents	4	2	2		Yes	Yes	Twice	2	Once	Twice	None		Yes	Athletics		less than 30 mins	Once	Bicycle	7	Watching TV			RICE PORRIDGE, BREAD	RICE, STEW	BANKU, PEPPER, FISH	Yes	No	Yes	Yes	No	No
375	43613	SOKPOE PRESBY		10	39620	Female	Guan		Christian			Rural	Public school feeding	Yes	CLASS 3	Yes	1	Both parents	4	1	3		Yes	No		3	Once	None	Once		Yes	Ampe		30 mins to 60mins	Daily	Walking	9	Other			TEA,BREAD	WAAKYE.SHITO	YAM,TOMATOES STEW	Yes	Yes	Yes	No	No	No
390	43613	SOGASCO D/A PRIMARY		6	41292	Male	Northerner		Christian			Rural	Public non-school feeding		CLASS 1	Yes	4	Guardian	2	0	2		No	Yes	Twice	3	Once	Three times and above	Twice		No					Walking	15	Other			PORRIDGE, BAFROT	GARI SOAKINGS	AMPESI, HOT PEPPER, FISH	Yes	No	No	Yes	No	No
332	43614	SOKPOE PRESBY		8	40457	Male	Akan		Christian			Rural	Public school feeding	Yes	CLASS 1	Yes	2	Both parents	4	1	3		No	Yes	Once	3	None	Once	Once		Yes	Football		more than 60min	Daily	Walking	10	Playing games			WAAKYE, STEW, EGG	YAM, STEW	AKPLE, OKRO SOUP, COAT	Yes	Yes	No	Yes	Yes	Yes
312	43614	SOKPOE PRESBY		10	39868	Female	Ewe		Christian			Rural	Public school feeding	Yes	CLASS 4	Yes	2	Both parents	2	1	1		No	Yes	Once	3	None	None	None		Yes	Football		30 mins to 60mins	Three times	Bicycle	9	Watching TV			RICE, STEW	FRIED YAM, SHITO	BANKU, PEPPER, FISH	Yes	No	No	Yes	No	No
133	43612	LITTLE STAR ACADEMY		7	41019	Female	Ewe		Christian			Rural	Private school		CLASS 1	Yes	4	Both parents	1	0	1		Yes	Yes	Twice	3	Twice	Once	Once		No					Walking	12	Reading			TOM BROWN, BREAD	BEANS, GARI	AKPLE, OKRO SOUP, MEAT	Yes	Yes	No	Yes	No	Yes
045	41416	LOWER VOLTA ACADEMY		6		Male	Northerner		Muslim			Rural	Private school		CLASS 2	No		Mother	2	1	1		Yes	No		3	Once	Once	None		Yes	Football		less than 30 mins	Once	Walking	3	Playing games			JOLLOF, FISH	KENKEY, HOT PEPPER	AKPLE OKRO SOUP, FISH	Yes	No	No	Yes	No	Yes
[truncated: 105 more columns]
